# Supplementary material for: Single-cell longitudinal analysis of SARS-CoV-2 infection in human airway epithelium identifies target cells, alterations in gene expression, and cell state changes
Source: PLoS Biol. 2021 Mar 17;19(3):e3001143. doi: 10.1371/journal.pbio.3001143 (PMC8007021; doi:10.1371/journal.pbio.3001143)
Supplement: S1 Data — (XLSX) [file pbio.3001143.s005.xlsx]

## Sheet: S1_Data
Condition	Cell type	Infection state	Number cells	Condition	Cell type	Infection state	Number cells	Condition	Cell type	Infection state	Number cells	Condition	Cell type	Infection state	Number cells
Mock	BC/Club	Bystander	0	1dpi	BC/Club	Bystander	419	2dpi	BC/Club	Bystander	761	3dpi	BC/Club	Bystander	1027
		Infected	0			Infected	4			Infected	51			Infected	212
		Mock	1522			Mock	0			Mock	0			Mock	0
	Basal cells	Bystander	0		Basal cells	Bystander	1998		Basal cells	Bystander	3354		Basal cells	Bystander	13676
		Infected	0			Infected	3			Infected	147			Infected	625
		Mock	9584			Mock	0			Mock	0			Mock	0
	Ciliated cells	Bystander	0		Ciliated cells	Bystander	5379		Ciliated cells	Bystander	4828		Ciliated cells	Bystander	5470
		Infected	0			Infected	119			Infected	974			Infected	1944
		Mock	6669			Mock	0			Mock	0			Mock	0
	Club cells	Bystander	0		Club cells	Bystander	3661		Club cells	Bystander	3954		Club cells	Bystander	4640
		Infected	0			Infected	18			Infected	244			Infected	370
		Mock	4521			Mock	0			Mock	0			Mock	0
	Goblet cells	Bystander	0		Goblet cells	Bystander	15		Goblet cells	Bystander	22		Goblet cells	Bystander	34
		Infected	0			Infected	0			Infected	1			Infected	2
		Mock	43			Mock	0			Mock	0			Mock	0
	Ionocytes	Bystander	0		Ionocytes	Bystander	99		Ionocytes	Bystander	193		Ionocytes	Bystander	248
		Infected	0			Infected	0			Infected	5			Infected	6
		Mock	126			Mock	0			Mock	0			Mock	0
	Neuroendocrine	Bystander	0		Neuroendocrine	Bystander	93		Neuroendocrine	Bystander	90		Neuroendocrine	Bystander	105
		Infected	0			Infected	0			Infected	5			Infected	9
		Mock	74			Mock	0			Mock	0			Mock	0
	Tuft cells	Bystander	0		Tuft cells	Bystander	21		Tuft cells	Bystander	60		Tuft cells	Bystander	150
		Infected	0			Infected	0			Infected	1			Infected	5
		Mock	69			Mock	0			Mock	0			Mock	0
