# Supplementary material for: Single-cell longitudinal analysis of SARS-CoV-2 infection in human airway epithelium identifies target cells, alterations in gene expression, and cell state changes
Source: PLoS Biol. 2021 Mar 17;19(3):e3001143. doi: 10.1371/journal.pbio.3001143 (PMC8007021; doi:10.1371/journal.pbio.3001143)
Supplement: S2 Data — (XLSX) [file pbio.3001143.s006.xlsx]

## Sheet: S2_Data
Gene	pval	pval_corrected	log2FC	emd	Cell type	timepoint	nlog10pvalcorrected
AL627309.1	0.288814	0.471571	#NAME?	-0.00172318	Ciliated cells	1dpi	0.326453
AL732372.1	0.417036	0.471571	#NAME?	-0.000211685	Ciliated cells	1dpi	0.326453
AL669831.2	0.441373	0.471571	#NAME?	-0.000126161	Ciliated cells	1dpi	0.326453
AL669831.5	0.306928	0.471571	-0.243108	-0.0124159	Ciliated cells	1dpi	0.326453
FAM87B	0.441373	0.471571	#NAME?	-9.38775e-05	Ciliated cells	1dpi	0.326453
LINC00115	0.352407	0.471571	-0.706108	-0.00341474	Ciliated cells	1dpi	0.326453
FAM41C	0.29202	0.471571	-0.460859	-0.0172537	Ciliated cells	1dpi	0.326453
AL645608.3	0.357933	0.471571	#NAME?	-0.000478216	Ciliated cells	1dpi	0.326453
AL645608.5	0.441373	0.471571	#NAME?	-0.000691535	Ciliated cells	1dpi	0.326453
AL645608.1	0.000132378	0.00414705	2.57861	0.00502711	Ciliated cells	1dpi	2.38226
SAMD11	0.161032	0.471243	1.28929	0.00418562	Ciliated cells	1dpi	0.326755
NOC2L	0.447362	0.474638	-0.182172	-0.0241926	Ciliated cells	1dpi	0.323637
KLHL17	0.391158	0.471571	-0.224027	-0.0115183	Ciliated cells	1dpi	0.326453
PLEKHN1	0.026861	0.197347	0.604937	0.0331576	Ciliated cells	1dpi	0.70477
PERM1	0.306039	0.471571	0.319483	0.00393603	Ciliated cells	1dpi	0.326453
AL645608.8	5.71714e-07	4.81095e-05	2.89873	0.0711564	Ciliated cells	1dpi	4.31777
HES4	8.95244e-06	0.000473432	0.459507	0.241586	Ciliated cells	1dpi	3.32474
ISG15	0.0248151	0.187933	0.352173	0.232671	Ciliated cells	1dpi	0.725997
AL645608.2	0.441373	0.471571	#NAME?	-0.000138863	Ciliated cells	1dpi	0.326453
AGRN	0.0188143	0.15896	0.216156	0.103322	Ciliated cells	1dpi	0.798713
RNF223	0.255013	0.471571	-0.554785	-0.020998	Ciliated cells	1dpi	0.326453
C1orf159	0.103656	0.392464	-0.784913	-0.0400694	Ciliated cells	1dpi	0.4062
LINC01342	0.347061	0.471571	#NAME?	-0.000915189	Ciliated cells	1dpi	0.326453
AL390719.2	0.181833	0.471571	0.21306	0.040895	Ciliated cells	1dpi	0.326453
TTLL10-AS1	0.150398	0.459727	#NAME?	-0.00616461	Ciliated cells	1dpi	0.3375
TTLL10	0.0232064	0.179696	-0.264719	-0.106216	Ciliated cells	1dpi	0.745461
TNFRSF18	0.29527	0.471571	-1.18605	-0.00844082	Ciliated cells	1dpi	0.326453
TNFRSF4	0.417036	0.471571	#NAME?	-0.000191909	Ciliated cells	1dpi	0.326453
SDF4	0.245185	0.471571	-0.146015	-0.0396641	Ciliated cells	1dpi	0.326453
B3GALT6	0.263438	0.471571	-0.436837	-0.0242459	Ciliated cells	1dpi	0.326453
C1QTNF12	0.367869	0.471571	0.262058	0.0102338	Ciliated cells	1dpi	0.326453
AL162741.1	0.337052	0.471571	#NAME?	-0.000822572	Ciliated cells	1dpi	0.326453
UBE2J2	0.395009	0.471571	-0.16348	-0.05661	Ciliated cells	1dpi	0.326453
LINC01786	0.303137	0.471571	#NAME?	-0.00207855	Ciliated cells	1dpi	0.326453
SCNN1D	0.0515782	0.283152	0.922478	0.0159882	Ciliated cells	1dpi	0.547981
ACAP3	0.298951	0.471571	-0.131316	-0.0327454	Ciliated cells	1dpi	0.326453
PUSL1	0.155558	0.464573	-0.0433924	-0.0509805	Ciliated cells	1dpi	0.332946
INTS11	0.000633096	0.015398	-0.644116	-0.143753	Ciliated cells	1dpi	1.81254
CPTP	0.492054	0.496928	-0.12819	-0.0144482	Ciliated cells	1dpi	0.303706
TAS1R3	0.337052	0.471571	#NAME?	-0.000969679	Ciliated cells	1dpi	0.326453
DVL1	0.0350738	0.230332	0.449137	0.0692255	Ciliated cells	1dpi	0.637645
MXRA8	0.441373	0.471571	#NAME?	-5.04866e-05	Ciliated cells	1dpi	0.326453
AURKAIP1	0.0006217	0.0151368	-0.319218	-0.2107	Ciliated cells	1dpi	1.81997
CCNL2	0.345011	0.471571	-0.143545	-0.0467183	Ciliated cells	1dpi	0.326453
MRPL20	0.000385683	0.0102806	-0.331764	-0.205648	Ciliated cells	1dpi	1.98798
AL391244.3	0.0882903	0.367192	0.658976	0.00743338	Ciliated cells	1dpi	0.435107
ANKRD65	0.0104225	0.109114	-0.373859	-0.124092	Ciliated cells	1dpi	0.96212
AL391244.2	0.441373	0.471571	#NAME?	-0.000137733	Ciliated cells	1dpi	0.326453
LINC01770	0.0498396	0.277823	1.22219	0.00968822	Ciliated cells	1dpi	0.556231
VWA1	0.442919	0.472424	-0.106823	-0.0271769	Ciliated cells	1dpi	0.325668
ATAD3C	0.340227	0.471571	-0.177998	-0.00811354	Ciliated cells	1dpi	0.326453
ATAD3B	0.411046	0.471571	-0.377357	-0.0244485	Ciliated cells	1dpi	0.326453
ATAD3A	0.205763	0.471571	0.00875616	0.0364173	Ciliated cells	1dpi	0.326453
TMEM240	0.25269	0.471571	#NAME?	-0.00246656	Ciliated cells	1dpi	0.326453
SSU72	0.0803446	0.352254	-0.0854286	-0.0748679	Ciliated cells	1dpi	0.453144
AL645728.1	0.168188	0.471571	-0.730899	-0.0194164	Ciliated cells	1dpi	0.326453
FNDC10	0.0666633	0.322691	0.532584	0.0108929	Ciliated cells	1dpi	0.491213
AL691432.2	0.333277	0.471571	-0.343388	-0.0119061	Ciliated cells	1dpi	0.326453
MIB2	0.131041	0.434492	-0.364906	-0.0618687	Ciliated cells	1dpi	0.362018
MMP23B	0.20354	0.471571	0.565694	0.0103839	Ciliated cells	1dpi	0.326453
CDK11B	0.255236	0.471571	0.182162	0.0302122	Ciliated cells	1dpi	0.326453
FO704657.1	0.163818	0.471571	#NAME?	-0.0045903	Ciliated cells	1dpi	0.326453
SLC35E2B	0.464751	0.483606	-0.282399	-0.0265462	Ciliated cells	1dpi	0.315509
CDK11A	0.0434194	0.26003	-1.01858	-0.0318549	Ciliated cells	1dpi	0.584976
SLC35E2A	0.417424	0.471571	-0.0368691	-0.0154605	Ciliated cells	1dpi	0.326453
NADK	0.0165785	0.146295	0.298794	0.0701551	Ciliated cells	1dpi	0.83477
GNB1	0.402974	0.471571	0.00506687	0.0246911	Ciliated cells	1dpi	0.326453
AL109917.1	0.242366	0.471571	#NAME?	-0.00252587	Ciliated cells	1dpi	0.326453
CALML6	0.0443248	0.261972	1.0642	0.00488126	Ciliated cells	1dpi	0.581745
TMEM52	0.325203	0.471571	0.207627	0.0140408	Ciliated cells	1dpi	0.326453
CFAP74	0.0257229	0.192876	-0.37653	-0.106534	Ciliated cells	1dpi	0.714722
GABRD	0.327754	0.471571	#NAME?	-0.00108286	Ciliated cells	1dpi	0.326453
AL391845.1	0.161754	0.471571	1.00107	0.00279265	Ciliated cells	1dpi	0.326453
PRKCZ	0.346624	0.471571	0.0138698	0.0268182	Ciliated cells	1dpi	0.326453
AL590822.2	0.211048	0.471571	#NAME?	-0.00402581	Ciliated cells	1dpi	0.326453
PRKCZ-AS1	0.263913	0.471571	0.565065	0.00360651	Ciliated cells	1dpi	0.326453
FAAP20	0.352424	0.471571	-0.0912116	-0.02962	Ciliated cells	1dpi	0.326453
AL590822.1	0.357933	0.471571	#NAME?	-0.000676191	Ciliated cells	1dpi	0.326453
SKI	0.351648	0.471571	-0.0407672	-0.0154444	Ciliated cells	1dpi	0.326453
MORN1	0.00982577	0.104934	-0.511824	-0.11506	Ciliated cells	1dpi	0.979083
RER1	0.00537235	0.0709451	-0.244109	-0.125474	Ciliated cells	1dpi	1.14908
PEX10	0.428164	0.471571	-0.233871	-0.0327574	Ciliated cells	1dpi	0.326453
PLCH2	0.296477	0.471571	-0.474683	-0.0235733	Ciliated cells	1dpi	0.326453
AL139246.1	0.441373	0.471571	#NAME?	-7.1486e-05	Ciliated cells	1dpi	0.326453
PANK4	0.133426	0.437038	-0.90183	-0.0297347	Ciliated cells	1dpi	0.359481
HES5	0.309856	0.471571	0.542874	0.00595789	Ciliated cells	1dpi	0.326453
AL139246.5	0.365012	0.471571	-0.166571	-0.0482625	Ciliated cells	1dpi	0.326453
TNFRSF14-AS1	0.425968	0.471571	-0.133033	-0.0189281	Ciliated cells	1dpi	0.326453
TNFRSF14	0.348106	0.471571	-0.197269	-0.0470225	Ciliated cells	1dpi	0.326453
AL139246.3	0.301623	0.471571	-0.585187	-0.0116633	Ciliated cells	1dpi	0.326453
FAM213B	0.40793	0.471571	-0.0472485	-0.0386356	Ciliated cells	1dpi	0.326453
MMEL1	0.430935	0.471571	-0.223944	-0.0216879	Ciliated cells	1dpi	0.326453
TTC34	0.355135	0.471571	-0.216541	-0.0245417	Ciliated cells	1dpi	0.326453
AC242022.1	0.199461	0.471571	#NAME?	-0.00558736	Ciliated cells	1dpi	0.326453
LINC00982	0.369888	0.471571	#NAME?	-0.000546733	Ciliated cells	1dpi	0.326453
PRDM16	0.339698	0.471571	1.53394	0.00630626	Ciliated cells	1dpi	0.326453
ARHGEF16	0.282077	0.471571	0.109576	0.0259144	Ciliated cells	1dpi	0.326453
AL512413.1	0.242366	0.471571	#NAME?	-0.00253656	Ciliated cells	1dpi	0.326453
MEGF6	0.143014	0.450536	#NAME?	-0.00713806	Ciliated cells	1dpi	0.346271
AL513320.1	0.295799	0.471571	#NAME?	-0.00230349	Ciliated cells	1dpi	0.326453
TPRG1L	0.0426136	0.257547	-0.313518	-0.0843712	Ciliated cells	1dpi	0.589144
WRAP73	0.470664	0.486285	-0.0607669	-0.0187373	Ciliated cells	1dpi	0.313109
TP73	0.172407	0.471571	-0.207532	-0.0640345	Ciliated cells	1dpi	0.326453
AL136528.1	0.0574316	0.296835	1.23849	0.00262532	Ciliated cells	1dpi	0.527485
CCDC27	0.441373	0.471571	#NAME?	-6.48244e-05	Ciliated cells	1dpi	0.326453
SMIM1	0.305576	0.471571	-0.620477	-0.0289847	Ciliated cells	1dpi	0.326453
LRRC47	0.447777	0.474881	0.113953	0.0187606	Ciliated cells	1dpi	0.323415
AL365330.1	0.347061	0.471571	#NAME?	-0.000779917	Ciliated cells	1dpi	0.326453
CEP104	0.445035	0.473323	-0.036075	-0.0385682	Ciliated cells	1dpi	0.324842
DFFB	0.0644299	0.31675	0.245935	0.0139883	Ciliated cells	1dpi	0.499283
C1orf174	0.0829263	0.357833	0.2493	0.0474339	Ciliated cells	1dpi	0.44632
LINC01134	0.479678	0.490789	-0.596236	-0.00612522	Ciliated cells	1dpi	0.309105
LINC01346	0.441373	0.471571	#NAME?	-8.16858e-05	Ciliated cells	1dpi	0.326453
LINC01345	0.441373	0.471571	#NAME?	-8.45222e-05	Ciliated cells	1dpi	0.326453
AL805961.2	0.357933	0.471571	#NAME?	-0.00110321	Ciliated cells	1dpi	0.326453
AJAP1	0.207117	0.471571	0.428164	0.00271907	Ciliated cells	1dpi	0.326453
NPHP4	0.170211	0.471571	0.147208	0.030468	Ciliated cells	1dpi	0.326453
KCNAB2	0.492219	0.496966	0.10582	0.0221171	Ciliated cells	1dpi	0.303674
CHD5	0.417036	0.471571	#NAME?	-0.000262591	Ciliated cells	1dpi	0.326453
RPL22	0.197036	0.471571	-0.0268747	-0.125213	Ciliated cells	1dpi	0.326453
AL031847.1	0.251312	0.471571	0.238537	0.00219762	Ciliated cells	1dpi	0.326453
RNF207	0.279824	0.471571	0.132078	0.0223227	Ciliated cells	1dpi	0.326453
ICMT	0.362382	0.471571	-0.0966047	-0.0367165	Ciliated cells	1dpi	0.326453
LINC00337	0.383259	0.471571	#NAME?	-0.000716099	Ciliated cells	1dpi	0.326453
GPR153	0.095223	0.380381	0.301449	0.0259649	Ciliated cells	1dpi	0.419782
ACOT7	0.0919383	0.374791	-0.951101	-0.0430166	Ciliated cells	1dpi	0.42621
AL031848.2	0.361801	0.471571	0.29207	0.00572937	Ciliated cells	1dpi	0.326453
HES2	0.361962	0.471571	-0.376418	-0.0320443	Ciliated cells	1dpi	0.326453
ESPN	0.0119151	0.12023	-0.605922	-0.083851	Ciliated cells	1dpi	0.919988
TNFRSF25	0.473962	0.48797	-0.143196	-0.0186381	Ciliated cells	1dpi	0.311607
PLEKHG5	0.218432	0.471571	0.138494	0.0155832	Ciliated cells	1dpi	0.326453
NOL9	0.129316	0.433036	0.172476	0.0300956	Ciliated cells	1dpi	0.363476
TAS1R1	0.357933	0.471571	#NAME?	-0.00055985	Ciliated cells	1dpi	0.326453
ZBTB48	0.354399	0.471571	0.0848899	0.0224829	Ciliated cells	1dpi	0.326453
KLHL21	0.439052	0.471571	-0.219169	-0.0411898	Ciliated cells	1dpi	0.326453
PHF13	0.126638	0.428577	0.132683	0.020691	Ciliated cells	1dpi	0.367971
THAP3	0.222796	0.471571	0.257123	0.0224833	Ciliated cells	1dpi	0.326453
DNAJC11	0.144934	0.45307	-0.197553	-0.0351549	Ciliated cells	1dpi	0.343834
LINC01672	0.39861	0.471571	#NAME?	-0.000285853	Ciliated cells	1dpi	0.326453
CAMTA1-DT	0.130518	0.433876	1.4989	0.00335299	Ciliated cells	1dpi	0.362635
CAMTA1	0.468011	0.485155	-0.0462164	-0.0460916	Ciliated cells	1dpi	0.31412
AL359881.1	0.417036	0.471571	#NAME?	-0.000247799	Ciliated cells	1dpi	0.326453
VAMP3	0.432094	0.471571	0.0246357	0.0348424	Ciliated cells	1dpi	0.326453
PER3	0.164709	0.471571	0.213317	0.0355849	Ciliated cells	1dpi	0.326453
Z98884.1	0.369888	0.471571	#NAME?	-0.000428051	Ciliated cells	1dpi	0.326453
TNFRSF9	1.67979e-06	0.000107885	5.46704	0.00572884	Ciliated cells	1dpi	3.96704
PARK7	3.4415e-07	3.01713e-05	-0.284992	-0.282263	Ciliated cells	1dpi	4.52041
AL034417.4	0.237461	0.471571	#NAME?	-0.00351281	Ciliated cells	1dpi	0.326453
AL034417.3	0.25269	0.471571	#NAME?	-0.00249651	Ciliated cells	1dpi	0.326453
ERRFI1	0.171319	0.471571	0.106907	0.0485137	Ciliated cells	1dpi	0.326453
AL034417.2	0.263215	0.471571	0.396205	0.00647244	Ciliated cells	1dpi	0.326453
SLC45A1	0.263258	0.471571	1.06203	0.00368572	Ciliated cells	1dpi	0.326453
RERE	0.0925049	0.375442	-0.252051	-0.0784473	Ciliated cells	1dpi	0.425457
AL096855.1	0.319056	0.471571	#NAME?	-0.00098385	Ciliated cells	1dpi	0.326453
AL357552.2	0.39861	0.471571	#NAME?	-0.000301326	Ciliated cells	1dpi	0.326453
ENO1	0.00819973	0.092315	-0.363727	-0.145521	Ciliated cells	1dpi	1.03473
ENO1-AS1	0.276695	0.471571	-0.963143	-0.0130472	Ciliated cells	1dpi	0.326453
CA6	0.258133	0.471571	#NAME?	-0.00256511	Ciliated cells	1dpi	0.326453
GPR157	0.0796471	0.350807	0.328648	0.0338142	Ciliated cells	1dpi	0.454932
MIR34AHG	0.36305	0.471571	-0.411515	-0.018942	Ciliated cells	1dpi	0.326453
LINC01759	0.266781	0.471571	0.0243747	0.0275241	Ciliated cells	1dpi	0.326453
H6PD	0.414648	0.471571	-0.00672817	-0.0139187	Ciliated cells	1dpi	0.326453
SPSB1	0.0546538	0.291432	0.210176	0.0623711	Ciliated cells	1dpi	0.535463
BX323043.1	0.288814	0.471571	#NAME?	-0.0018343	Ciliated cells	1dpi	0.326453
AL928921.2	0.326698	0.471571	-1.45116	-0.00536098	Ciliated cells	1dpi	0.326453
SLC25A33	0.41609	0.471571	0.0477543	0.0249519	Ciliated cells	1dpi	0.326453
TMEM201	0.451459	0.476794	-0.372306	-0.00836185	Ciliated cells	1dpi	0.321669
PIK3CD	0.166132	0.471571	0.192749	0.0238909	Ciliated cells	1dpi	0.326453
PIK3CD-AS2	0.209907	0.471571	0.199143	0.0189631	Ciliated cells	1dpi	0.326453
CLSTN1	0.461014	0.481872	-0.000230551	-0.0472745	Ciliated cells	1dpi	0.317069
CTNNBIP1	0.0545528	0.291365	0.182833	0.0656947	Ciliated cells	1dpi	0.535562
AL357140.1	0.000103688	0.00343709	3.90004	0.00342322	Ciliated cells	1dpi	2.46381
LZIC	0.417635	0.471571	-0.082114	-0.0422998	Ciliated cells	1dpi	0.326453
NMNAT1	0.338995	0.471571	-0.132912	-0.0269058	Ciliated cells	1dpi	0.326453
RBP7	0.351572	0.471571	0.233144	0.00778168	Ciliated cells	1dpi	0.326453
UBE4B	0.113598	0.409321	0.160764	0.0449943	Ciliated cells	1dpi	0.387936
KIF1B	0.0418301	0.254211	-0.474295	-0.0803659	Ciliated cells	1dpi	0.594805
AL139424.3	0.304844	0.471571	0.287528	0.00382588	Ciliated cells	1dpi	0.326453
AL139424.2	0.42783	0.471571	-0.780967	-0.00243388	Ciliated cells	1dpi	0.326453
PGD	0.0634545	0.313953	0.225136	0.0704873	Ciliated cells	1dpi	0.503136
AL139424.1	0.369888	0.471571	#NAME?	-0.000585753	Ciliated cells	1dpi	0.326453
CENPS-CORT	0.423749	0.471571	-0.169335	-0.00349328	Ciliated cells	1dpi	0.326453
CENPS	0.202002	0.471571	-0.247412	-0.0572012	Ciliated cells	1dpi	0.326453
CORT	0.189976	0.471571	2.22275	0.00840362	Ciliated cells	1dpi	0.326453
DFFA	0.445214	0.473426	-0.0564731	-0.0251596	Ciliated cells	1dpi	0.324748
AL354956.1	0.319056	0.471571	#NAME?	-0.000987058	Ciliated cells	1dpi	0.326453
PEX14	0.320183	0.471571	-0.136668	-0.0293126	Ciliated cells	1dpi	0.326453
CASZ1	0.0451366	0.263672	0.216217	0.0957394	Ciliated cells	1dpi	0.578935
AL139423.1	0.367977	0.471571	-0.811838	-0.00319868	Ciliated cells	1dpi	0.326453
C1orf127	0.357933	0.471571	#NAME?	-0.000788403	Ciliated cells	1dpi	0.326453
TARDBP	0.316245	0.471571	-0.179745	-0.0495761	Ciliated cells	1dpi	0.326453
AL109811.4	0.357933	0.471571	#NAME?	-0.000543678	Ciliated cells	1dpi	0.326453
MASP2	0.441373	0.471571	#NAME?	-8.37827e-05	Ciliated cells	1dpi	0.326453
AL109811.3	0.444847	0.473218	-0.333467	-0.00200187	Ciliated cells	1dpi	0.324939
SRM	0.000563028	0.0140192	0.641095	0.0826043	Ciliated cells	1dpi	1.85328
EXOSC10	0.415067	0.471571	-0.0676277	-0.0367052	Ciliated cells	1dpi	0.326453
AL109811.1	0.292077	0.471571	0.0807524	0.00314498	Ciliated cells	1dpi	0.326453
AL109811.2	0.0804309	0.352432	-1.53701	-0.0173093	Ciliated cells	1dpi	0.452925
MTOR	0.149544	0.459066	0.181767	0.0324177	Ciliated cells	1dpi	0.338125
ANGPTL7	0.417036	0.471571	#NAME?	-0.000211126	Ciliated cells	1dpi	0.326453
UBIAD1	0.379771	0.471571	-0.278806	-0.00934452	Ciliated cells	1dpi	0.326453
AL031731.1	0.39861	0.471571	#NAME?	-0.00029188	Ciliated cells	1dpi	0.326453
FBXO2	0.149847	0.459689	-0.314816	-0.0568204	Ciliated cells	1dpi	0.337536
FBXO44	0.208742	0.471571	-0.560225	-0.0181267	Ciliated cells	1dpi	0.326453
FBXO6	0.127985	0.431159	-0.38994	-0.049274	Ciliated cells	1dpi	0.365363
MAD2L2	0.0689631	0.327751	0.571106	0.025769	Ciliated cells	1dpi	0.484455
DRAXIN	0.303137	0.471571	#NAME?	-0.00138199	Ciliated cells	1dpi	0.326453
AGTRAP	0.366536	0.471571	-0.0901992	-0.0353465	Ciliated cells	1dpi	0.326453
C1orf167	0.195802	0.471571	#NAME?	-0.00336437	Ciliated cells	1dpi	0.326453
MTHFR	0.490414	0.496127	-0.092541	-0.0268762	Ciliated cells	1dpi	0.304407
CLCN6	0.306776	0.471571	-0.153695	-0.0156993	Ciliated cells	1dpi	0.326453
NPPA-AS1	0.21649	0.471571	-0.0637798	-0.0112486	Ciliated cells	1dpi	0.326453
NPPA	0.25269	0.471571	#NAME?	-0.00320115	Ciliated cells	1dpi	0.326453
NPPB	0.383259	0.471571	#NAME?	-0.000530215	Ciliated cells	1dpi	0.326453
KIAA2013	0.261121	0.471571	0.0587594	0.0307888	Ciliated cells	1dpi	0.326453
PLOD1	0.0915872	0.373975	0.189172	0.0218112	Ciliated cells	1dpi	0.427157
MFN2	0.285757	0.471571	-0.0495903	-0.0385465	Ciliated cells	1dpi	0.326453
MIIP	0.343718	0.471571	-0.062834	-0.0193017	Ciliated cells	1dpi	0.326453
TNFRSF1B	0.369888	0.471571	#NAME?	-0.000705861	Ciliated cells	1dpi	0.326453
VPS13D	0.0262344	0.194936	0.259068	0.0706679	Ciliated cells	1dpi	0.710107
DHRS3	0.402006	0.471571	-0.0514782	-0.0528579	Ciliated cells	1dpi	0.326453
AC254633.1	0.21933	0.471571	#NAME?	-0.00300965	Ciliated cells	1dpi	0.326453
C1orf158	0.0324147	0.220454	-0.253705	-0.0930011	Ciliated cells	1dpi	0.656682
PDPN	0.147884	0.455787	#NAME?	-0.00742803	Ciliated cells	1dpi	0.341238
PRDM2	0.232164	0.471571	-0.200272	-0.0497239	Ciliated cells	1dpi	0.326453
KAZN	0.255256	0.471571	0.112256	0.0380853	Ciliated cells	1dpi	0.326453
TMEM51-AS1	0.436201	0.471571	-0.265533	-0.0052746	Ciliated cells	1dpi	0.326453
TMEM51	0.0709914	0.330244	0.424304	0.0344862	Ciliated cells	1dpi	0.481165
FHAD1	8.47279e-05	0.00303821	-0.40674	-0.23081	Ciliated cells	1dpi	2.51738
AL031283.2	0.27577	0.471571	#NAME?	-0.00249646	Ciliated cells	1dpi	0.326453
AL031283.3	0.310872	0.471571	#NAME?	-0.00114615	Ciliated cells	1dpi	0.326453
AL031283.1	0.316398	0.471571	-0.651285	-0.00596304	Ciliated cells	1dpi	0.326453
EFHD2	0.00286798	0.0465355	-0.416011	-0.168833	Ciliated cells	1dpi	1.33222
CTRC	1.66545e-06	0.000107885	6.67783	0.00907796	Ciliated cells	1dpi	3.96704
CASP9	0.479324	0.49047	-0.196445	-0.0264526	Ciliated cells	1dpi	0.309387
DNAJC16	0.325955	0.471571	0.0465161	0.0337423	Ciliated cells	1dpi	0.326453
AL121992.3	0.417036	0.471571	#NAME?	-0.000234235	Ciliated cells	1dpi	0.326453
AGMAT	0.251029	0.471571	-0.437021	-0.00614773	Ciliated cells	1dpi	0.326453
AL121992.1	0.425658	0.471571	-0.231952	-0.00697044	Ciliated cells	1dpi	0.326453
DDI2	0.111525	0.405793	-0.315397	-0.0741339	Ciliated cells	1dpi	0.391695
AL121992.2	0.417036	0.471571	#NAME?	-0.000228995	Ciliated cells	1dpi	0.326453
PLEKHM2	0.00551544	0.0723788	0.446937	0.0678872	Ciliated cells	1dpi	1.14039
SLC25A34	0.215129	0.471571	#NAME?	-0.0038261	Ciliated cells	1dpi	0.326453
FBLIM1	0.164391	0.471571	0.14819	0.0256323	Ciliated cells	1dpi	0.326453
UQCRHL	0.360815	0.471571	-0.556524	-0.0122212	Ciliated cells	1dpi	0.326453
AL450998.2	0.118733	0.416135	-0.745912	-0.0248907	Ciliated cells	1dpi	0.380766
SPEN	0.0181971	0.155685	0.285406	0.106686	Ciliated cells	1dpi	0.807754
ZBTB17	0.35275	0.471571	-0.0814211	-0.0184457	Ciliated cells	1dpi	0.326453
HSPB7	0.417036	0.471571	#NAME?	-0.000236416	Ciliated cells	1dpi	0.326453
CLCNKA	0.337052	0.471571	#NAME?	-0.00138475	Ciliated cells	1dpi	0.326453
CLCNKB	0.303137	0.471571	#NAME?	-0.0017642	Ciliated cells	1dpi	0.326453
FAM131C	0.293235	0.471571	-0.65002	-0.00732879	Ciliated cells	1dpi	0.326453
EPHA2	1.93168e-05	0.000885462	0.425976	0.232404	Ciliated cells	1dpi	3.05283
AL451042.2	0.365306	0.471571	-0.436503	-0.0031609	Ciliated cells	1dpi	0.326453
AL451042.1	0.368688	0.471571	-0.85242	-0.00363889	Ciliated cells	1dpi	0.326453
ARHGEF19	0.0292258	0.207982	0.487575	0.0400701	Ciliated cells	1dpi	0.681975
CPLANE2	0.16049	0.47115	-0.757193	-0.0220254	Ciliated cells	1dpi	0.32684
FBXO42	0.469434	0.485785	-0.185261	-0.0252163	Ciliated cells	1dpi	0.313556
SZRD1	0.00957386	0.102741	0.370211	0.0885832	Ciliated cells	1dpi	0.988257
SPATA21	0.383259	0.471571	#NAME?	-0.000482046	Ciliated cells	1dpi	0.326453
NECAP2	0.303739	0.471571	-0.155776	-0.0313878	Ciliated cells	1dpi	0.326453
LINC01772	0.0995136	0.386458	0.34182	0.0116851	Ciliated cells	1dpi	0.412898
AL137802.2	0.182207	0.471571	0.276646	0.00990973	Ciliated cells	1dpi	0.326453
AL137802.1	0.39861	0.471571	#NAME?	-0.000258507	Ciliated cells	1dpi	0.326453
LINC01783	0.00203757	0.0361387	1.53298	0.0170999	Ciliated cells	1dpi	1.44203
NBPF1	0.0314977	0.217568	0.384066	0.0473643	Ciliated cells	1dpi	0.662404
AL137798.1	0.441373	0.471571	#NAME?	-0.000181578	Ciliated cells	1dpi	0.326453
CROCC	0.00287057	0.0465447	-0.591603	-0.150705	Ciliated cells	1dpi	1.33213
BX284668.2	0.39861	0.471571	#NAME?	-0.000422941	Ciliated cells	1dpi	0.326453
BX284668.5	0.243332	0.471571	0.0591252	0.0326703	Ciliated cells	1dpi	0.326453
BX284668.6	0.196418	0.471571	-0.0605893	-0.00536039	Ciliated cells	1dpi	0.326453
MFAP2	0.0148231	0.135304	0.622307	0.0236407	Ciliated cells	1dpi	0.868691
ATP13A2	0.159218	0.469207	0.179122	0.0371421	Ciliated cells	1dpi	0.328635
SDHB	0.0455069	0.264495	-0.278262	-0.0838469	Ciliated cells	1dpi	0.577582
PADI2	0.215129	0.471571	#NAME?	-0.00272144	Ciliated cells	1dpi	0.326453
AL590644.1	0.282148	0.471571	#NAME?	-0.00187655	Ciliated cells	1dpi	0.326453
AL590644.3	0.215129	0.471571	#NAME?	-0.00568349	Ciliated cells	1dpi	0.326453
PADI1	0.198422	0.471571	0.0449352	0.0205224	Ciliated cells	1dpi	0.326453
PADI3	0.337052	0.471571	#NAME?	-0.000784525	Ciliated cells	1dpi	0.326453
RCC2	0.211042	0.471571	0.0682961	0.0437913	Ciliated cells	1dpi	0.326453
ARHGEF10L	0.020378	0.167806	0.516033	0.0565657	Ciliated cells	1dpi	0.775193
IGSF21	0.417036	0.471571	#NAME?	-0.000424229	Ciliated cells	1dpi	0.326453
KLHDC7A	0.121505	0.42064	0.312888	0.0186944	Ciliated cells	1dpi	0.376089
PAX7	0.441373	0.471571	#NAME?	-0.000114822	Ciliated cells	1dpi	0.326453
ALDH4A1	0.0595827	0.303583	0.54854	0.0154305	Ciliated cells	1dpi	0.517723
IFFO2	0.26711	0.471571	0.0534728	0.0294039	Ciliated cells	1dpi	0.326453
UBR4	0.370799	0.471571	-0.0740545	-0.0548135	Ciliated cells	1dpi	0.326453
AL035413.1	0.451477	0.476794	-0.492076	-0.00724408	Ciliated cells	1dpi	0.321669
EMC1	0.322183	0.471571	0.0513897	0.0163438	Ciliated cells	1dpi	0.326453
MRTO4	0.0636075	0.314265	0.284812	0.0407213	Ciliated cells	1dpi	0.502704
AKR7A3	0.446088	0.473939	-0.562343	-0.00418618	Ciliated cells	1dpi	0.324277
AKR7A2	0.00162401	0.030411	-0.387957	-0.180037	Ciliated cells	1dpi	1.51697
PQLC2	0.0751592	0.339613	0.741945	0.0246037	Ciliated cells	1dpi	0.469016
CAPZB	0.00139979	0.0272363	-0.338243	-0.153842	Ciliated cells	1dpi	1.56485
AL031727.2	0.39861	0.471571	#NAME?	-0.000320447	Ciliated cells	1dpi	0.326453
MINOS1	0.000966013	0.0202883	-0.29079	-0.182007	Ciliated cells	1dpi	1.69275
NBL1	0.243088	0.471571	0.137956	0.0715676	Ciliated cells	1dpi	0.326453
TMCO4	0.014013	0.130177	0.363266	0.0553452	Ciliated cells	1dpi	0.885467
RNF186	0.417036	0.471571	#NAME?	-0.000191804	Ciliated cells	1dpi	0.326453
OTUD3	0.00121103	0.0240714	0.957071	0.0588526	Ciliated cells	1dpi	1.6185
PLA2G2F	0.441373	0.471571	#NAME?	-0.000147296	Ciliated cells	1dpi	0.326453
Z98257.1	0.369888	0.471571	#NAME?	-0.000646762	Ciliated cells	1dpi	0.326453
PLA2G2C	0.417036	0.471571	#NAME?	-0.000196435	Ciliated cells	1dpi	0.326453
UBXN10-AS1	0.243705	0.471571	0.248134	0.00702556	Ciliated cells	1dpi	0.326453
UBXN10	0.00452229	0.0628327	-0.279134	-0.154007	Ciliated cells	1dpi	1.20181
CAMK2N1	0.292911	0.471571	-0.327039	-0.0136556	Ciliated cells	1dpi	0.326453
MUL1	0.129995	0.43344	0.279591	0.0303886	Ciliated cells	1dpi	0.363071
CDA	0.288814	0.471571	#NAME?	-0.00181382	Ciliated cells	1dpi	0.326453
PINK1	0.0667711	0.322755	-0.482806	-0.062533	Ciliated cells	1dpi	0.491127
PINK1-AS	0.0254874	0.191796	1.21665	0.0107759	Ciliated cells	1dpi	0.717161
DDOST	0.456181	0.479122	-0.041446	-0.0394366	Ciliated cells	1dpi	0.319554
KIF17	0.0422073	0.255829	0.352662	0.0242986	Ciliated cells	1dpi	0.59205
SH2D5	0.347061	0.471571	#NAME?	-0.00111327	Ciliated cells	1dpi	0.326453
HP1BP3	0.195609	0.471571	-0.191794	-0.0511206	Ciliated cells	1dpi	0.326453
EIF4G3	0.309153	0.471571	-0.0741385	-0.0375987	Ciliated cells	1dpi	0.326453
ECE1	0.0152484	0.13793	0.517573	0.0734131	Ciliated cells	1dpi	0.860342
AL031005.1	0.379919	0.471571	-0.300735	-0.00848523	Ciliated cells	1dpi	0.326453
AL031728.1	0.357933	0.471571	#NAME?	-0.000649607	Ciliated cells	1dpi	0.326453
NBPF3	0.356261	0.471571	-0.159685	-0.00955328	Ciliated cells	1dpi	0.326453
ALPL	0.132978	0.436499	0.179385	0.0103262	Ciliated cells	1dpi	0.360017
RAP1GAP	0.178301	0.471571	-1.61142	-0.0128088	Ciliated cells	1dpi	0.326453
USP48	0.482083	0.492034	-0.0692879	-0.0338333	Ciliated cells	1dpi	0.308004
LDLRAD2	0.327754	0.471571	#NAME?	-0.00121308	Ciliated cells	1dpi	0.326453
HSPG2	0.0187245	0.158465	0.466457	0.0765066	Ciliated cells	1dpi	0.800067
CELA3B	0.417036	0.471571	#NAME?	-0.00015257	Ciliated cells	1dpi	0.326453
LINC01635	0.166686	0.471571	#NAME?	-0.00450197	Ciliated cells	1dpi	0.326453
CDC42	0.00333957	0.0500653	-0.104142	-0.166746	Ciliated cells	1dpi	1.30046
AL031281.2	0.319056	0.471571	#NAME?	-0.00126332	Ciliated cells	1dpi	0.326453
WNT4	0.285264	0.471571	-0.779345	-0.025264	Ciliated cells	1dpi	0.326453
ZBTB40	0.187881	0.471571	0.126683	0.0298159	Ciliated cells	1dpi	0.326453
EPHA8	0.417036	0.471571	#NAME?	-0.000210793	Ciliated cells	1dpi	0.326453
EPHB2	0.242561	0.471571	-0.17313	-0.0192203	Ciliated cells	1dpi	0.326453
TEX46	0.381086	0.471571	-0.473336	-0.00432831	Ciliated cells	1dpi	0.326453
KDM1A	0.109795	0.402982	-0.259416	-0.0627932	Ciliated cells	1dpi	0.394714
LUZP1	0.290782	0.471571	0.0231926	0.0265595	Ciliated cells	1dpi	0.326453
HTR1D	0.417036	0.471571	#NAME?	-0.000117958	Ciliated cells	1dpi	0.326453
LINC01355	0.346434	0.471571	-0.751985	-0.0095452	Ciliated cells	1dpi	0.326453
AL109936.6	0.347061	0.471571	#NAME?	-0.000896319	Ciliated cells	1dpi	0.326453
HNRNPR	0.0696565	0.32918	-0.166505	-0.073892	Ciliated cells	1dpi	0.482567
ZNF436	0.496596	0.498629	-0.410965	-0.0115887	Ciliated cells	1dpi	0.302223
ZNF436-AS1	0.302708	0.471571	-0.542153	-0.0178989	Ciliated cells	1dpi	0.326453
AL109936.2	0.00452961	0.0628394	2.2153	0.00537652	Ciliated cells	1dpi	1.20177
TCEA3	0.367393	0.471571	-0.179501	-0.0199761	Ciliated cells	1dpi	0.326453
ASAP3	0.349843	0.471571	-0.289171	-0.0120601	Ciliated cells	1dpi	0.326453
E2F2	0.10011	0.386773	1.65108	0.00292159	Ciliated cells	1dpi	0.412544
AL021154.1	0.0848939	0.362213	2.00895	0.00490085	Ciliated cells	1dpi	0.441036
ID3	0.29405	0.471571	-0.174302	-0.0736731	Ciliated cells	1dpi	0.326453
MDS2	0.0992319	0.386458	0.66099	0.0161337	Ciliated cells	1dpi	0.412898
RPL11	0.473496	0.487688	0.0393381	0.212737	Ciliated cells	1dpi	0.311858
ELOA	0.413517	0.471571	-0.135592	-0.0203884	Ciliated cells	1dpi	0.326453
ELOA-AS1	0.206964	0.471571	-0.516165	-0.0308896	Ciliated cells	1dpi	0.326453
PITHD1	0.310258	0.471571	-0.251373	-0.0353859	Ciliated cells	1dpi	0.326453
LYPLA2	0.0171815	0.149599	-0.323663	-0.113009	Ciliated cells	1dpi	0.825071
GALE	0.315343	0.471571	-0.203691	-0.0283987	Ciliated cells	1dpi	0.326453
HMGCL	0.0365831	0.236871	-0.653563	-0.0747365	Ciliated cells	1dpi	0.625489
FUCA1	0.360731	0.471571	-0.00709653	-0.0308244	Ciliated cells	1dpi	0.326453
CNR2	0.369888	0.471571	#NAME?	-0.000633182	Ciliated cells	1dpi	0.326453
PNRC2	0.372037	0.471571	0.0153003	0.0309604	Ciliated cells	1dpi	0.326453
SRSF10	0.361441	0.471571	-0.00665009	-0.0804478	Ciliated cells	1dpi	0.326453
AL591178.1	0.39861	0.471571	#NAME?	-0.000293547	Ciliated cells	1dpi	0.326453
MYOM3	0.39861	0.471571	#NAME?	-0.000628378	Ciliated cells	1dpi	0.326453
IL22RA1	0.296962	0.471571	-0.141335	-0.00837382	Ciliated cells	1dpi	0.326453
IFNLR1	0.0676338	0.324839	0.356808	0.0194433	Ciliated cells	1dpi	0.488331
AL138902.1	0.417036	0.471571	#NAME?	-0.000294517	Ciliated cells	1dpi	0.326453
GRHL3	0.193397	0.471571	0.286339	0.0157899	Ciliated cells	1dpi	0.326453
STPG1	0.0619935	0.309927	-0.342696	-0.0865067	Ciliated cells	1dpi	0.50874
NIPAL3	0.26381	0.471571	-0.154994	-0.0454874	Ciliated cells	1dpi	0.326453
RCAN3	0.0871826	0.365286	-0.176364	-0.0812521	Ciliated cells	1dpi	0.437367
AL445686.2	0.356491	0.471571	0.152898	0.0116224	Ciliated cells	1dpi	0.326453
NCMAP	0.267424	0.471571	-0.832212	-0.0128003	Ciliated cells	1dpi	0.326453
SRRM1	0.0506189	0.280086	-0.142852	-0.0861887	Ciliated cells	1dpi	0.552708
CLIC4	0.102	0.389316	0.133447	0.0481661	Ciliated cells	1dpi	0.409697
RUNX3	0.0140342	0.130296	0.993621	0.0236842	Ciliated cells	1dpi	0.885067
AL445471.2	0.39861	0.471571	#NAME?	-0.000332224	Ciliated cells	1dpi	0.326453
AL031432.1	0.417036	0.471571	#NAME?	-0.000217553	Ciliated cells	1dpi	0.326453
SYF2	0.000740203	0.0175604	-0.421161	-0.179088	Ciliated cells	1dpi	1.75547
AL031432.5	0.129632	0.433076	1.16501	0.00648369	Ciliated cells	1dpi	0.363436
RSRP1	0.00345194	0.0514489	-0.342654	-0.15341	Ciliated cells	1dpi	1.28862
AL031432.3	0.107779	0.399335	1.25034	0.0167464	Ciliated cells	1dpi	0.398662
RHD	0.369888	0.471571	#NAME?	-0.000649328	Ciliated cells	1dpi	0.326453
TMEM50A	0.0965362	0.382052	-0.157045	-0.0989547	Ciliated cells	1dpi	0.417878
RHCE	0.25787	0.471571	-1.32116	-0.00970575	Ciliated cells	1dpi	0.326453
MACO1	0.146829	0.454593	0.206098	0.0420547	Ciliated cells	1dpi	0.342378
LDLRAP1	0.180934	0.471571	0.120744	0.0282789	Ciliated cells	1dpi	0.326453
AL606491.1	0.401639	0.471571	-0.089016	-0.00168291	Ciliated cells	1dpi	0.326453
MAN1C1	0.0267912	0.197104	0.74866	0.0225144	Ciliated cells	1dpi	0.705304
AL031280.1	0.417036	0.471571	#NAME?	-0.000217039	Ciliated cells	1dpi	0.326453
SELENON	0.322361	0.471571	-0.0606279	-0.0445077	Ciliated cells	1dpi	0.326453
AL020996.1	0.216582	0.471571	0.722566	0.00954113	Ciliated cells	1dpi	0.326453
MTFR1L	0.0120138	0.121015	-0.741673	-0.077286	Ciliated cells	1dpi	0.917161
AUNIP	0.327754	0.471571	#NAME?	-0.000819906	Ciliated cells	1dpi	0.326453
AL033528.2	0.369888	0.471571	#NAME?	-0.000605447	Ciliated cells	1dpi	0.326453
PAQR7	0.132926	0.436469	-0.346265	-0.0378992	Ciliated cells	1dpi	0.360046
STMN1	0.438865	0.471571	-0.143186	-0.0398504	Ciliated cells	1dpi	0.326453
PAFAH2	0.456578	0.479276	-0.0114882	-0.0214112	Ciliated cells	1dpi	0.319414
EXTL1	0.441373	0.471571	#NAME?	-6.62266e-05	Ciliated cells	1dpi	0.326453
SLC30A2	0.417036	0.471571	#NAME?	-0.000300225	Ciliated cells	1dpi	0.326453
PDIK1L	0.0776929	0.346358	0.21446	0.0254209	Ciliated cells	1dpi	0.460475
FAM110D	0.347061	0.471571	#NAME?	-0.000823504	Ciliated cells	1dpi	0.326453
C1orf232	0.417036	0.471571	#NAME?	-0.000469351	Ciliated cells	1dpi	0.326453
AL391650.1	0.303137	0.471571	#NAME?	-0.00117757	Ciliated cells	1dpi	0.326453
ZNF593	0.163314	0.471571	0.100474	0.0603861	Ciliated cells	1dpi	0.326453
CNKSR1	0.373441	0.471571	0.0387884	0.0328792	Ciliated cells	1dpi	0.326453
CATSPER4	0.417036	0.471571	#NAME?	-0.000496942	Ciliated cells	1dpi	0.326453
CEP85	0.220486	0.471571	-0.728205	-0.014318	Ciliated cells	1dpi	0.326453
SH3BGRL3	0.0320696	0.219792	-0.189275	-0.137574	Ciliated cells	1dpi	0.657988
UBXN11	0.00472651	0.0648685	-0.318836	-0.150537	Ciliated cells	1dpi	1.18797
CD52	0.357933	0.471571	#NAME?	-0.00051387	Ciliated cells	1dpi	0.326453
CRYBG2	0.0124263	0.123444	0.720783	0.0363296	Ciliated cells	1dpi	0.908532
LIN28A	0.383259	0.471571	#NAME?	-0.000409092	Ciliated cells	1dpi	0.326453
DHDDS	0.464564	0.483521	-0.119152	-0.0147448	Ciliated cells	1dpi	0.315585
AL513365.2	0.39861	0.471571	#NAME?	-0.000312687	Ciliated cells	1dpi	0.326453
HMGN2	8.42916e-06	0.000449887	-0.314691	-0.271271	Ciliated cells	1dpi	3.3469
RPS6KA1	0.113495	0.409141	0.0925164	0.0432788	Ciliated cells	1dpi	0.388127
AL512408.1	0.262931	0.471571	1.11695	0.00311216	Ciliated cells	1dpi	0.326453
ARID1A	0.0014445	0.0278243	0.315311	0.141137	Ciliated cells	1dpi	1.55558
PIGV	0.182535	0.471571	-0.354762	-0.0402603	Ciliated cells	1dpi	0.326453
ZDHHC18	0.219447	0.471571	-0.0899098	-0.0220858	Ciliated cells	1dpi	0.326453
SFN	0.424489	0.471571	-0.302367	-0.120315	Ciliated cells	1dpi	0.326453
AL034380.1	0.417036	0.471571	#NAME?	-0.000233579	Ciliated cells	1dpi	0.326453
GPN2	0.406286	0.471571	0.078687	0.0166017	Ciliated cells	1dpi	0.326453
GPATCH3	0.473805	0.487898	-0.483769	-0.00945951	Ciliated cells	1dpi	0.311671
NUDC	4.86537e-09	7.52891e-07	-0.417461	-0.445865	Ciliated cells	1dpi	6.12327
NR0B2	0.303137	0.471571	#NAME?	-0.00145299	Ciliated cells	1dpi	0.326453
KDF1	0.370706	0.471571	-0.23741	-0.0232085	Ciliated cells	1dpi	0.326453
TRNP1	0.117252	0.414021	-0.294807	-0.0678559	Ciliated cells	1dpi	0.382978
TENT5B	0.228193	0.471571	0.215397	0.0135145	Ciliated cells	1dpi	0.326453
SLC9A1	0.369164	0.471571	0.000341415	0.0147936	Ciliated cells	1dpi	0.326453
WDTC1	0.167649	0.471571	0.1194	0.0489651	Ciliated cells	1dpi	0.326453
TMEM222	0.0845551	0.361704	-0.814718	-0.0555672	Ciliated cells	1dpi	0.441647
SYTL1	0.00138022	0.0269237	-0.341024	-0.172897	Ciliated cells	1dpi	1.56987
MAP3K6	0.296326	0.471571	-0.161914	-0.0254562	Ciliated cells	1dpi	0.326453
FCN3	0.140286	0.447075	-1.58869	-0.0162046	Ciliated cells	1dpi	0.34962
CD164L2	0.0344584	0.228044	-0.219732	-0.106575	Ciliated cells	1dpi	0.641981
GPR3	0.441373	0.471571	#NAME?	-0.000160304	Ciliated cells	1dpi	0.326453
WASF2	0.497639	0.499028	-0.0168881	-0.0392764	Ciliated cells	1dpi	0.301875
FO393419.2	0.441373	0.471571	#NAME?	-0.000107383	Ciliated cells	1dpi	0.326453
BX293535.1	0.309139	0.471571	-0.225824	-0.0106424	Ciliated cells	1dpi	0.326453
AHDC1	0.482542	0.492169	0.0782112	0.0419115	Ciliated cells	1dpi	0.307885
FGR	0.39861	0.471571	#NAME?	-0.000398694	Ciliated cells	1dpi	0.326453
LINC02574	0.0137757	0.129271	2.73425	0.0039668	Ciliated cells	1dpi	0.888499
IFI6	0.323404	0.471571	-0.0059427	-0.0591647	Ciliated cells	1dpi	0.326453
AL445490.1	0.417036	0.471571	#NAME?	-0.000236825	Ciliated cells	1dpi	0.326453
FAM76A	0.0651784	0.319453	-0.290893	-0.0644402	Ciliated cells	1dpi	0.495592
STX12	0.476808	0.489463	-0.0550709	-0.051869	Ciliated cells	1dpi	0.31028
PPP1R8	0.371918	0.471571	-0.108386	-0.0350828	Ciliated cells	1dpi	0.326453
THEMIS2	0.0292614	0.208171	1.26134	0.0298989	Ciliated cells	1dpi	0.681581
RPA2	0.441839	0.47178	-0.163762	-0.031902	Ciliated cells	1dpi	0.326261
SMPDL3B	0.368725	0.471571	-0.396446	-0.00568757	Ciliated cells	1dpi	0.326453
AL512288.1	0.347061	0.471571	#NAME?	-0.000850297	Ciliated cells	1dpi	0.326453
XKR8	0.282446	0.471571	-0.208048	-0.0159337	Ciliated cells	1dpi	0.326453
EYA3	0.094014	0.378766	0.333713	0.0541003	Ciliated cells	1dpi	0.421629
PTAFR	0.0790613	0.34962	0.253117	0.0300535	Ciliated cells	1dpi	0.456404
DNAJC8	0.145281	0.453232	-0.173088	-0.0615037	Ciliated cells	1dpi	0.343679
ATP5IF1	8.41332e-13	5.10489e-10	-0.467316	-0.77841	Ciliated cells	1dpi	9.29201
AL353622.1	0.202971	0.471571	0.252974	0.0453744	Ciliated cells	1dpi	0.326453
SESN2	0.293506	0.471571	-0.2291	-0.0418894	Ciliated cells	1dpi	0.326453
MED18	0.341551	0.471571	-0.0253165	-0.0275652	Ciliated cells	1dpi	0.326453
PHACTR4	0.0322313	0.220454	0.186626	0.0991126	Ciliated cells	1dpi	0.656682
RCC1	0.175018	0.471571	0.149713	0.0282982	Ciliated cells	1dpi	0.326453
TRNAU1AP	0.191161	0.471571	-0.113618	-0.0656873	Ciliated cells	1dpi	0.326453
SNHG12	0.0336529	0.224324	0.414276	0.0760937	Ciliated cells	1dpi	0.649125
TAF12	0.310223	0.471571	-0.0798812	-0.0592406	Ciliated cells	1dpi	0.326453
RAB42	0.482658	0.4922	-0.82686	-0.00291827	Ciliated cells	1dpi	0.307858
LINC01715	0.132235	0.43544	0.629377	0.0051209	Ciliated cells	1dpi	0.361072
AL360012.1	0.106926	0.39803	#NAME?	-0.00924213	Ciliated cells	1dpi	0.400084
GMEB1	0.0255571	0.192023	0.311287	0.0435658	Ciliated cells	1dpi	0.716646
YTHDF2	0.117472	0.414021	0.18239	0.0803418	Ciliated cells	1dpi	0.382978
OPRD1	0.337052	0.471571	#NAME?	-0.000961186	Ciliated cells	1dpi	0.326453
AL009181.1	0.478125	0.490027	0.383869	0.00275458	Ciliated cells	1dpi	0.30978
EPB41	0.403033	0.471571	0.0535934	0.0221514	Ciliated cells	1dpi	0.326453
TMEM200B	0.21933	0.471571	#NAME?	-0.0031554	Ciliated cells	1dpi	0.326453
AL357500.1	0.441373	0.471571	#NAME?	-0.000647754	Ciliated cells	1dpi	0.326453
SRSF4	0.351175	0.471571	0.0334019	0.121338	Ciliated cells	1dpi	0.326453
MECR	0.15327	0.462511	-0.411018	-0.0356811	Ciliated cells	1dpi	0.334878
PTPRU	0.271578	0.471571	-0.185813	-0.0387506	Ciliated cells	1dpi	0.326453
MATN1	0.357933	0.471571	#NAME?	-0.000632837	Ciliated cells	1dpi	0.326453
MATN1-AS1	0.0920952	0.374967	0.688229	0.0128223	Ciliated cells	1dpi	0.426007
LAPTM5	0.310358	0.471571	0.263336	0.0173795	Ciliated cells	1dpi	0.326453
LINC01778	0.303137	0.471571	#NAME?	-0.00149502	Ciliated cells	1dpi	0.326453
SDC3	0.0388295	0.244602	0.613054	0.0119353	Ciliated cells	1dpi	0.61154
PUM1	0.224009	0.471571	-0.0890599	-0.0651084	Ciliated cells	1dpi	0.326453
NKAIN1	0.39861	0.471571	#NAME?	-0.000290841	Ciliated cells	1dpi	0.326453
SNRNP40	0.363892	0.471571	-0.0463567	-0.0436854	Ciliated cells	1dpi	0.326453
ZCCHC17	0.0205709	0.168857	-0.535781	-0.0862949	Ciliated cells	1dpi	0.772481
FABP3	0.337052	0.471571	#NAME?	-0.000834839	Ciliated cells	1dpi	0.326453
SERINC2	0.456441	0.479267	-0.0459329	-0.0398514	Ciliated cells	1dpi	0.319422
TINAGL1	0.0419165	0.254483	-0.0338421	-0.0263063	Ciliated cells	1dpi	0.594341
PEF1	0.0526424	0.286673	0.286237	0.0543829	Ciliated cells	1dpi	0.542613
AC114488.2	0.223657	0.471571	#NAME?	-0.00285784	Ciliated cells	1dpi	0.326453
AC114488.3	0.310872	0.471571	#NAME?	-0.00117184	Ciliated cells	1dpi	0.326453
COL16A1	0.00114917	0.0230403	0.735439	0.0596624	Ciliated cells	1dpi	1.63751
ADGRB2	0.100617	0.386969	-1.36893	-0.0150401	Ciliated cells	1dpi	0.412323
SPOCD1	0.433173	0.471571	-0.105653	-0.00223305	Ciliated cells	1dpi	0.326453
AL354919.1	0.242366	0.471571	#NAME?	-0.00268966	Ciliated cells	1dpi	0.326453
AL136115.2	0.13105	0.434492	1.07654	0.00320944	Ciliated cells	1dpi	0.362018
PTP4A2	0.0461452	0.266677	0.170608	0.121156	Ciliated cells	1dpi	0.574015
AL136115.1	0.441373	0.471571	#NAME?	-0.000142053	Ciliated cells	1dpi	0.326453
KHDRBS1	0.0469975	0.269759	-0.201175	-0.102264	Ciliated cells	1dpi	0.569024
AL445248.1	0.237461	0.471571	#NAME?	-0.0025939	Ciliated cells	1dpi	0.326453
TMEM39B	0.487729	0.494898	-0.259001	-0.00987082	Ciliated cells	1dpi	0.305484
KPNA6	0.200686	0.471571	0.0942036	0.0525638	Ciliated cells	1dpi	0.326453
TXLNA	0.108347	0.400347	-0.309731	-0.0563307	Ciliated cells	1dpi	0.397563
CCDC28B	0.434833	0.471571	-0.0268533	-0.0133604	Ciliated cells	1dpi	0.326453
AL049795.1	0.328638	0.471571	-1.08306	-0.00483105	Ciliated cells	1dpi	0.326453
IQCC	0.291257	0.471571	0.302531	0.0172742	Ciliated cells	1dpi	0.326453
DCDC2B	0.0272071	0.199274	-0.407799	-0.113163	Ciliated cells	1dpi	0.70055
TMEM234	0.16589	0.471571	0.121614	0.0319259	Ciliated cells	1dpi	0.326453
EIF3I	0.173985	0.471571	-0.0465004	-0.0771599	Ciliated cells	1dpi	0.326453
FAM167B	0.490716	0.496173	0.0546451	0.00494043	Ciliated cells	1dpi	0.304366
LCK	0.0404597	0.249543	0.878598	0.0125063	Ciliated cells	1dpi	0.602855
HDAC1	0.329893	0.471571	-0.13229	-0.0631217	Ciliated cells	1dpi	0.326453
MARCKSL1	0.41495	0.471571	0.0258209	0.041555	Ciliated cells	1dpi	0.326453
TSSK3	0.462983	0.482792	-0.54669	-0.00297984	Ciliated cells	1dpi	0.31624
FAM229A	0.347447	0.471571	-0.735251	-0.0110649	Ciliated cells	1dpi	0.326453
BSDC1	0.32182	0.471571	-0.00461102	-0.031986	Ciliated cells	1dpi	0.326453
ZBTB8B	0.282148	0.471571	#NAME?	-0.00163396	Ciliated cells	1dpi	0.326453
ZBTB8A	0.328475	0.471571	-0.562138	-0.0115704	Ciliated cells	1dpi	0.326453
ZBTB8OS	0.377824	0.471571	-0.0975193	-0.0460219	Ciliated cells	1dpi	0.326453
RBBP4	0.226359	0.471571	-0.145186	-0.0583408	Ciliated cells	1dpi	0.326453
SYNC	0.0354306	0.232081	-1.33357	-0.0372136	Ciliated cells	1dpi	0.634361
AC114489.1	0.114795	0.410744	1.91424	0.00431595	Ciliated cells	1dpi	0.386429
KIAA1522	0.308681	0.471571	0.0157559	0.0538449	Ciliated cells	1dpi	0.326453
YARS	0.141802	0.449006	0.134015	0.0366757	Ciliated cells	1dpi	0.347747
S100PBP	0.388088	0.471571	0.00991416	0.0221398	Ciliated cells	1dpi	0.326453
FNDC5	0.417036	0.471571	#NAME?	-0.000180529	Ciliated cells	1dpi	0.326453
HPCA	0.39841	0.471571	0.339797	0.00389431	Ciliated cells	1dpi	0.326453
TMEM54	0.318606	0.471571	-0.145902	-0.0544818	Ciliated cells	1dpi	0.326453
RNF19B	0.372233	0.471571	-0.0346625	-0.0355225	Ciliated cells	1dpi	0.326453
AK2	0.443743	0.47298	-0.0484469	-0.0226929	Ciliated cells	1dpi	0.325157
AZIN2	0.163308	0.471571	-0.788039	-0.0312384	Ciliated cells	1dpi	0.326453
TRIM62	0.477307	0.489647	0.265441	0.00618317	Ciliated cells	1dpi	0.310117
AL662907.3	0.175697	0.471571	#NAME?	-0.00496438	Ciliated cells	1dpi	0.326453
ZNF362	0.159146	0.469117	0.188797	0.0187851	Ciliated cells	1dpi	0.328719
AL513327.3	0.417036	0.471571	#NAME?	-0.000398533	Ciliated cells	1dpi	0.326453
AL513327.1	0.417036	0.471571	#NAME?	-0.000282392	Ciliated cells	1dpi	0.326453
PHC2	0.000310045	0.0085716	0.557236	0.106607	Ciliated cells	1dpi	2.06694
AL513327.2	0.383259	0.471571	#NAME?	-0.000419351	Ciliated cells	1dpi	0.326453
ZSCAN20	0.00512978	0.0684475	1.62735	0.0243958	Ciliated cells	1dpi	1.16464
CSMD2	0.39861	0.471571	#NAME?	-0.000373818	Ciliated cells	1dpi	0.326453
SMIM12	0.326727	0.471571	-0.16358	-0.0268702	Ciliated cells	1dpi	0.326453
GJB5	0.0776848	0.346358	0.137624	0.0316468	Ciliated cells	1dpi	0.460475
GJB4	0.186986	0.471571	0.384588	0.0203277	Ciliated cells	1dpi	0.326453
GJB3	0.187197	0.471571	0.137939	0.0250122	Ciliated cells	1dpi	0.326453
GJA4	0.0451925	0.263732	1.34007	0.0069254	Ciliated cells	1dpi	0.578838
DLGAP3	0.247438	0.471571	#NAME?	-0.00233128	Ciliated cells	1dpi	0.326453
AC114490.3	0.162738	0.471571	-0.785471	-0.0116329	Ciliated cells	1dpi	0.326453
AC114490.2	0.0264193	0.19553	1.52734	0.00558467	Ciliated cells	1dpi	0.708787
TMEM35B	0.0443248	0.261972	2.1998	0.00356794	Ciliated cells	1dpi	0.581745
ZMYM6	0.0871502	0.365283	0.195395	0.0349076	Ciliated cells	1dpi	0.43737
ZMYM1	0.325611	0.471571	-0.0464988	-0.0207367	Ciliated cells	1dpi	0.326453
AL590434.1	0.24367	0.471571	-0.501482	-0.0137711	Ciliated cells	1dpi	0.326453
SFPQ	0.0239257	0.183518	-0.199812	-0.103785	Ciliated cells	1dpi	0.736322
ZMYM4	0.324081	0.471571	-0.0966901	-0.038982	Ciliated cells	1dpi	0.326453
ZMYM4-AS1	0.39861	0.471571	#NAME?	-0.000317693	Ciliated cells	1dpi	0.326453
KIAA0319L	0.143195	0.45065	-0.196631	-0.0600453	Ciliated cells	1dpi	0.346161
NCDN	0.210852	0.471571	0.0091114	0.0219055	Ciliated cells	1dpi	0.326453
AC004865.2	0.477372	0.489647	1.44095	0.00989378	Ciliated cells	1dpi	0.310117
TFAP2E	0.203219	0.471571	#NAME?	-0.00427894	Ciliated cells	1dpi	0.326453
PSMB2	0.0282565	0.203788	-0.187389	-0.104355	Ciliated cells	1dpi	0.690821
C1orf216	0.197378	0.471571	0.210528	0.007053	Ciliated cells	1dpi	0.326453
CLSPN	0.228116	0.471571	#NAME?	-0.00371176	Ciliated cells	1dpi	0.326453
AL354864.1	0.441373	0.471571	#NAME?	-0.000145451	Ciliated cells	1dpi	0.326453
AGO4	0.217475	0.471571	-0.00191665	-0.0405146	Ciliated cells	1dpi	0.326453
AGO1	0.353397	0.471571	-0.208777	-0.0376742	Ciliated cells	1dpi	0.326453
AL139286.2	0.357933	0.471571	#NAME?	-0.000886526	Ciliated cells	1dpi	0.326453
AGO3	0.158107	0.467957	-0.312339	-0.0453397	Ciliated cells	1dpi	0.329794
AL138787.2	0.000104281	0.00343709	3.96628	0.00456387	Ciliated cells	1dpi	2.46381
TEKT2	4.48207e-06	0.00026363	-0.539181	-0.291799	Ciliated cells	1dpi	3.579
ADPRHL2	0.4769	0.489467	-0.204624	-0.0716664	Ciliated cells	1dpi	0.310276
COL8A2	0.232714	0.471571	#NAME?	-0.00251424	Ciliated cells	1dpi	0.326453
TRAPPC3	0.0864479	0.363728	-0.299933	-0.0754187	Ciliated cells	1dpi	0.439223
MAP7D1	0.0517961	0.283943	0.141293	0.0621639	Ciliated cells	1dpi	0.546769
THRAP3	0.102776	0.390911	-0.10064	-0.073598	Ciliated cells	1dpi	0.407922
SH3D21	0.291141	0.471571	0.105113	0.00917884	Ciliated cells	1dpi	0.326453
EVA1B	0.492584	0.497126	-0.00355399	-0.0447824	Ciliated cells	1dpi	0.303534
AL591845.1	0.188223	0.471571	-2.18968	-0.0103796	Ciliated cells	1dpi	0.326453
STK40	0.452861	0.477406	-0.0819111	-0.025806	Ciliated cells	1dpi	0.321112
LSM10	0.295333	0.471571	-0.287011	-0.0423282	Ciliated cells	1dpi	0.326453
OSCP1	0.0190008	0.159891	-0.234905	-0.127036	Ciliated cells	1dpi	0.796177
MRPS15	0.313367	0.471571	-0.102162	-0.0600493	Ciliated cells	1dpi	0.326453
CSF3R	0.0533631	0.288411	1.09455	0.00844392	Ciliated cells	1dpi	0.539988
LINC01137	0.455773	0.478803	0.0537357	0.00709338	Ciliated cells	1dpi	0.319843
ZC3H12A	0.00122257	0.024238	0.516775	0.144217	Ciliated cells	1dpi	1.6155
MEAF6	0.101453	0.388441	-0.129366	-0.108797	Ciliated cells	1dpi	0.410675
SNIP1	0.133218	0.437007	0.272537	0.0297668	Ciliated cells	1dpi	0.359512
DNALI1	2.32556e-08	2.94617e-06	-0.40646	-0.396005	Ciliated cells	1dpi	5.53074
GNL2	0.0508005	0.280567	-0.522978	-0.0663545	Ciliated cells	1dpi	0.551963
C1orf109	0.387932	0.471571	-0.0638852	-0.0174186	Ciliated cells	1dpi	0.326453
CDCA8	0.353515	0.471571	0.531862	0.00617115	Ciliated cells	1dpi	0.326453
EPHA10	0.369888	0.471571	#NAME?	-0.00048548	Ciliated cells	1dpi	0.326453
MANEAL	0.00386105	0.05599	1.01851	0.0159841	Ciliated cells	1dpi	1.25189
YRDC	0.174409	0.471571	0.45128	0.0395227	Ciliated cells	1dpi	0.326453
C1orf122	0.381956	0.471571	0.0235372	0.0352496	Ciliated cells	1dpi	0.326453
MTF1	0.34485	0.471571	-0.135339	-0.0416781	Ciliated cells	1dpi	0.326453
AL929472.2	0.337052	0.471571	#NAME?	-0.00101888	Ciliated cells	1dpi	0.326453
INPP5B	0.111143	0.40522	-0.57722	-0.0256852	Ciliated cells	1dpi	0.392309
SF3A3	0.226882	0.471571	-0.198141	-0.0420084	Ciliated cells	1dpi	0.326453
FHL3	0.0903026	0.37101	0.352648	0.0125644	Ciliated cells	1dpi	0.430614
UTP11	0.442736	0.472293	-0.11589	-0.0265499	Ciliated cells	1dpi	0.325789
POU3F1	0.146807	0.454593	0.0397263	0.00782745	Ciliated cells	1dpi	0.342378
AL139158.2	0.295799	0.471571	#NAME?	-0.00132828	Ciliated cells	1dpi	0.326453
RRAGC	0.0442963	0.261972	0.306166	0.0443321	Ciliated cells	1dpi	0.581745
AL139260.1	0.39026	0.471571	-0.700715	-0.012096	Ciliated cells	1dpi	0.326453
MYCBP	0.0050336	0.0676339	-0.319741	-0.169171	Ciliated cells	1dpi	1.16984
AL139260.3	0.2373	0.471571	0.170769	0.00217074	Ciliated cells	1dpi	0.326453
RHBDL2	0.499017	0.499454	-0.109844	-0.0516001	Ciliated cells	1dpi	0.301504
AKIRIN1	0.361792	0.471571	-0.0809289	-0.0474372	Ciliated cells	1dpi	0.326453
NDUFS5	8.38041e-05	0.00301446	-0.243987	-0.260218	Ciliated cells	1dpi	2.52079
MACF1	0.430331	0.471571	-0.00581229	-0.0503588	Ciliated cells	1dpi	0.326453
PABPC4	0.378829	0.471571	-0.00984645	-0.0420169	Ciliated cells	1dpi	0.326453
HEYL	0.277221	0.471571	0.766162	0.0024876	Ciliated cells	1dpi	0.326453
HPCAL4	0.441373	0.471571	#NAME?	-0.000128114	Ciliated cells	1dpi	0.326453
PPIE	0.172318	0.471571	-0.285684	-0.0588871	Ciliated cells	1dpi	0.326453
BMP8B	0.324474	0.471571	-0.282123	-0.00593319	Ciliated cells	1dpi	0.326453
OXCT2	0.303137	0.471571	#NAME?	-0.00195942	Ciliated cells	1dpi	0.326453
AL033527.3	0.18207	0.471571	#NAME?	-0.00520551	Ciliated cells	1dpi	0.326453
AL033527.5	0.162267	0.471571	-1.7169	-0.00983082	Ciliated cells	1dpi	0.326453
AL033527.4	0.263783	0.471571	#NAME?	-0.00199374	Ciliated cells	1dpi	0.326453
TRIT1	0.151808	0.461861	0.158336	0.0383803	Ciliated cells	1dpi	0.335489
MYCL	0.0144144	0.132962	0.611575	0.051924	Ciliated cells	1dpi	0.876273
AL033527.2	0.441373	0.471571	#NAME?	-0.000130283	Ciliated cells	1dpi	0.326453
MFSD2A	0.103709	0.392584	-0.60613	-0.050781	Ciliated cells	1dpi	0.406068
CAP1	0.198139	0.471571	-0.155166	-0.0725992	Ciliated cells	1dpi	0.326453
PPT1	0.309531	0.471571	-0.269626	-0.0429652	Ciliated cells	1dpi	0.326453
RLF	7.49834e-06	0.00040655	0.771001	0.161532	Ciliated cells	1dpi	3.39089
TMCO2	0.347061	0.471571	#NAME?	-0.000861257	Ciliated cells	1dpi	0.326453
AL050341.2	0.195022	0.471571	-0.661319	-0.0233364	Ciliated cells	1dpi	0.326453
ZMPSTE24	0.0362524	0.235789	-0.331235	-0.0780667	Ciliated cells	1dpi	0.627476
COL9A2	0.245529	0.471571	0.162186	0.0183616	Ciliated cells	1dpi	0.326453
SMAP2	0.0704251	0.330244	-0.285379	-0.0759544	Ciliated cells	1dpi	0.481165
AL031985.4	0.417036	0.471571	#NAME?	-0.00015489	Ciliated cells	1dpi	0.326453
ZFP69B	0.204369	0.471571	-1.13378	-0.00598935	Ciliated cells	1dpi	0.326453
ZFP69	0.104776	0.394341	-1.00358	-0.0136028	Ciliated cells	1dpi	0.404128
AL603839.3	0.284166	0.471571	0.00540638	0.00792377	Ciliated cells	1dpi	0.326453
EXO5	0.0429027	0.258684	-1.76182	-0.0274032	Ciliated cells	1dpi	0.58723
ZNF684	0.0833194	0.358648	-1.07922	-0.0223917	Ciliated cells	1dpi	0.445331
RIMS3	0.263783	0.471571	#NAME?	-0.00149326	Ciliated cells	1dpi	0.326453
NFYC-AS1	0.457122	0.4796	0.477781	0.00687896	Ciliated cells	1dpi	0.319121
NFYC	0.276079	0.471571	0.0172241	0.024873	Ciliated cells	1dpi	0.326453
KCNQ4	0.000907321	0.0194809	2.92603	0.0155976	Ciliated cells	1dpi	1.71039
CITED4	0.197418	0.471571	0.0706987	0.11872	Ciliated cells	1dpi	0.326453
AC119677.1	0.282148	0.471571	#NAME?	-0.0019233	Ciliated cells	1dpi	0.326453
CTPS1	0.412512	0.471571	0.444213	0.0219352	Ciliated cells	1dpi	0.326453
SLFNL1-AS1	0.263783	0.471571	#NAME?	-0.00245846	Ciliated cells	1dpi	0.326453
SLFNL1	0.39861	0.471571	#NAME?	-0.000333286	Ciliated cells	1dpi	0.326453
SCMH1	0.340651	0.471571	-0.191808	-0.0142224	Ciliated cells	1dpi	0.326453
AC093151.3	0.327754	0.471571	#NAME?	-0.000986632	Ciliated cells	1dpi	0.326453
FOXO6	0.0848099	0.362213	#NAME?	-0.00965172	Ciliated cells	1dpi	0.441036
AC093151.2	0.000842984	0.0188033	4.36628	0.00543292	Ciliated cells	1dpi	1.72577
EDN2	9.5446e-08	9.86861e-06	1.95609	0.0869939	Ciliated cells	1dpi	5.00574
HIVEP3	0.240222	0.471571	0.228726	0.0133891	Ciliated cells	1dpi	0.326453
GUCA2B	0.417036	0.471571	#NAME?	-0.000208403	Ciliated cells	1dpi	0.326453
FOXJ3	0.00727886	0.0861894	0.586963	0.0885984	Ciliated cells	1dpi	1.06455
RIMKLA	0.0746393	0.338809	0.693771	0.00977536	Ciliated cells	1dpi	0.470045
ZMYND12	0.0507147	0.280347	-0.428187	-0.0817409	Ciliated cells	1dpi	0.552304
PPCS	0.495749	0.498321	-0.0378145	-0.0266837	Ciliated cells	1dpi	0.302491
CCDC30	0.378912	0.471571	-0.0218059	-0.0490532	Ciliated cells	1dpi	0.326453
PPIH	0.356068	0.471571	-0.265139	-0.0501259	Ciliated cells	1dpi	0.326453
AC098484.2	0.27577	0.471571	#NAME?	-0.00155644	Ciliated cells	1dpi	0.326453
YBX1	0.00940748	0.101787	-0.182373	-0.190244	Ciliated cells	1dpi	0.992307
CLDN19	0.417036	0.471571	#NAME?	-0.000675083	Ciliated cells	1dpi	0.326453
P3H1	0.176337	0.471571	-1.36892	-0.0160648	Ciliated cells	1dpi	0.326453
C1orf50	0.456991	0.479558	-0.227294	-0.00721307	Ciliated cells	1dpi	0.319159
AC098484.3	0.441373	0.471571	#NAME?	-9.60765e-05	Ciliated cells	1dpi	0.326453
AC098484.1	0.441373	0.471571	#NAME?	-8.04317e-05	Ciliated cells	1dpi	0.326453
TMEM269	0.39861	0.471571	#NAME?	-0.000266921	Ciliated cells	1dpi	0.326453
SVBP	0.23211	0.471571	-0.148385	-0.0376809	Ciliated cells	1dpi	0.326453
ERMAP	0.434977	0.471571	-0.075773	-0.013414	Ciliated cells	1dpi	0.326453
AL512353.1	0.426369	0.471571	-1.08836	-0.0030094	Ciliated cells	1dpi	0.326453
ZNF691	0.424524	0.471571	-0.547983	-0.0126267	Ciliated cells	1dpi	0.326453
SLC2A1	0.0885965	0.368199	-0.179199	-0.087416	Ciliated cells	1dpi	0.433917
SLC2A1-AS1	0.435024	0.471571	-0.600045	-0.0142303	Ciliated cells	1dpi	0.326453
FAM183A	1.41848e-07	1.40368e-05	-0.380947	-0.490885	Ciliated cells	1dpi	4.85273
EBNA1BP2	0.0751297	0.339613	-0.214134	-0.0846222	Ciliated cells	1dpi	0.469016
CFAP57	0.000262891	0.00748329	-0.588471	-0.185182	Ciliated cells	1dpi	2.12591
TMEM125	0.128567	0.432097	-0.19893	-0.0706531	Ciliated cells	1dpi	0.364419
C1orf210	0.244989	0.471571	0.0313644	0.025772	Ciliated cells	1dpi	0.326453
TIE1	0.39861	0.471571	#NAME?	-0.000511912	Ciliated cells	1dpi	0.326453
MPL	0.383259	0.471571	#NAME?	-0.000510632	Ciliated cells	1dpi	0.326453
AL139289.2	0.465881	0.484062	0.174603	0.0121913	Ciliated cells	1dpi	0.315099
CDC20	0.0753634	0.339983	-1.98241	-0.0231759	Ciliated cells	1dpi	0.468542
ELOVL1	0.320054	0.471571	-0.0539167	-0.0391587	Ciliated cells	1dpi	0.326453
MED8	0.197779	0.471571	0.0599005	0.0326792	Ciliated cells	1dpi	0.326453
AL139289.1	0.417036	0.471571	#NAME?	-0.000223635	Ciliated cells	1dpi	0.326453
SZT2	0.043305	0.259643	0.426194	0.0540359	Ciliated cells	1dpi	0.585624
SZT2-AS1	0.347061	0.471571	#NAME?	-0.000760434	Ciliated cells	1dpi	0.326453
HYI	0.0843747	0.361134	0.161871	0.0489854	Ciliated cells	1dpi	0.442332
PTPRF	0.001219	0.0241907	-0.283853	-0.184132	Ciliated cells	1dpi	1.61635
AL451062.3	0.357933	0.471571	#NAME?	-0.00060212	Ciliated cells	1dpi	0.326453
KDM4A	0.455207	0.478557	-0.0032208	-0.0111883	Ciliated cells	1dpi	0.320066
KDM4A-AS1	0.395482	0.471571	0.380388	0.00429269	Ciliated cells	1dpi	0.326453
ST3GAL3	0.398511	0.471571	-0.073225	-0.00817918	Ciliated cells	1dpi	0.326453
ARTN	0.00644016	0.0807132	0.507507	0.0513789	Ciliated cells	1dpi	1.09306
AL357079.1	0.163818	0.471571	#NAME?	-0.00432539	Ciliated cells	1dpi	0.326453
IPO13	0.27729	0.471571	-0.293701	-0.0262748	Ciliated cells	1dpi	0.326453
DPH2	0.389002	0.471571	-0.313813	-0.0113475	Ciliated cells	1dpi	0.326453
ATP6V0B	0.034551	0.228526	-0.289565	-0.127455	Ciliated cells	1dpi	0.641064
B4GALT2	0.00286121	0.0465239	0.590773	0.0636192	Ciliated cells	1dpi	1.33232
CCDC24	0.131441	0.434965	-0.32929	-0.0744908	Ciliated cells	1dpi	0.361545
SLC6A9	0.00779398	0.089808	0.416926	0.0761153	Ciliated cells	1dpi	1.04669
AL139220.2	0.215309	0.471571	-0.770703	-0.0148159	Ciliated cells	1dpi	0.326453
DMAP1	0.00524511	0.0696237	-0.737682	-0.103955	Ciliated cells	1dpi	1.15724
ERI3	0.0150752	0.137116	-0.617132	-0.0985946	Ciliated cells	1dpi	0.862912
RNF220	0.46794	0.485155	-0.0889494	-0.0380828	Ciliated cells	1dpi	0.31412
TMEM53	0.188505	0.471571	-0.29488	-0.0402659	Ciliated cells	1dpi	0.326453
ARMH1	0.421419	0.471571	-0.0641496	-0.0412105	Ciliated cells	1dpi	0.326453
KIF2C	0.178845	0.471571	#NAME?	-0.00442622	Ciliated cells	1dpi	0.326453
AL592166.1	0.327754	0.471571	#NAME?	-0.000910902	Ciliated cells	1dpi	0.326453
RPS8	0.00937033	0.10153	-0.0796444	-0.344492	Ciliated cells	1dpi	0.993407
BEST4	0.0944936	0.379043	-0.354385	-0.0827293	Ciliated cells	1dpi	0.421312
PLK3	0.000335884	0.00914342	0.851662	0.107272	Ciliated cells	1dpi	2.03889
TCTEX1D4	0.00436586	0.0613802	-0.404916	-0.186732	Ciliated cells	1dpi	1.21197
BTBD19	0.23439	0.471571	-0.038485	-0.0071147	Ciliated cells	1dpi	0.326453
PTCH2	0.295432	0.471571	0.449101	0.0194495	Ciliated cells	1dpi	0.326453
EIF2B3	0.120647	0.419329	-0.319467	-0.0357588	Ciliated cells	1dpi	0.377446
HECTD3	0.255095	0.471571	-0.0712516	-0.019843	Ciliated cells	1dpi	0.326453
UROD	0.0830988	0.358199	-0.448744	-0.0679897	Ciliated cells	1dpi	0.445875
ZSWIM5	0.337052	0.471571	#NAME?	-0.000972607	Ciliated cells	1dpi	0.326453
LINC01144	0.0190757	0.160287	1.45835	0.00519565	Ciliated cells	1dpi	0.795102
HPDL	0.417036	0.471571	#NAME?	-0.000187915	Ciliated cells	1dpi	0.326453
MUTYH	0.350599	0.471571	-0.307036	-0.0235594	Ciliated cells	1dpi	0.326453
TOE1	0.0198933	0.165057	0.681006	0.0442722	Ciliated cells	1dpi	0.782365
TESK2	0.0873877	0.365566	0.402896	0.0203168	Ciliated cells	1dpi	0.437035
CCDC163	0.183232	0.471571	-1.93578	-0.0090979	Ciliated cells	1dpi	0.326453
MMACHC	0.112695	0.407337	0.489209	0.0201884	Ciliated cells	1dpi	0.390046
PRDX1	1.39651e-12	8.25625e-10	-0.484571	-0.719059	Ciliated cells	1dpi	9.08322
AKR1A1	0.00729912	0.0861894	-0.402095	-0.152148	Ciliated cells	1dpi	1.06455
NASP	0.00361935	0.053171	-0.432305	-0.145805	Ciliated cells	1dpi	1.27433
CCDC17	0.000228717	0.00662504	-0.295189	-0.255452	Ciliated cells	1dpi	2.17881
GPBP1L1	0.250556	0.471571	0.0438813	0.0528407	Ciliated cells	1dpi	0.326453
TMEM69	0.353855	0.471571	0.0135541	0.0201585	Ciliated cells	1dpi	0.326453
IPP	0.360898	0.471571	-0.0444829	-0.028526	Ciliated cells	1dpi	0.326453
MAST2	0.131724	0.434998	0.511097	0.0328551	Ciliated cells	1dpi	0.361513
PIK3R3	0.176393	0.471571	-0.275975	-0.0440033	Ciliated cells	1dpi	0.326453
AL358075.1	0.383259	0.471571	#NAME?	-0.000792317	Ciliated cells	1dpi	0.326453
AL358075.2	0.245285	0.471571	-0.490178	-0.021998	Ciliated cells	1dpi	0.326453
TSPAN1	9.25558e-16	8.53624e-13	-0.504966	-0.943799	Ciliated cells	1dpi	12.0687
POMGNT1	0.493564	0.497261	-0.284992	-0.0145561	Ciliated cells	1dpi	0.303416
LURAP1	0.493359	0.497261	-0.528192	-0.0133931	Ciliated cells	1dpi	0.303416
RAD54L	0.130518	0.433876	1.39236	0.0030517	Ciliated cells	1dpi	0.362635
LRRC41	0.19578	0.471571	-0.25002	-0.0471704	Ciliated cells	1dpi	0.326453
UQCRH	0.0132954	0.12848	-0.14119	-0.204468	Ciliated cells	1dpi	0.891165
NSUN4	0.175488	0.471571	0.104648	0.0244389	Ciliated cells	1dpi	0.326453
FAAH	0.367635	0.471571	0.10874	0.0206341	Ciliated cells	1dpi	0.326453
DMBX1	0.417036	0.471571	#NAME?	-0.00024322	Ciliated cells	1dpi	0.326453
MKNK1-AS1	0.441373	0.471571	#NAME?	-0.000120984	Ciliated cells	1dpi	0.326453
KNCN	0.288814	0.471571	#NAME?	-0.00117663	Ciliated cells	1dpi	0.326453
MKNK1	0.240874	0.471571	-0.4419	-0.0365675	Ciliated cells	1dpi	0.326453
MOB3C	0.467801	0.485151	0.120472	0.00821076	Ciliated cells	1dpi	0.314123
ATPAF1	0.360493	0.471571	0.0134609	0.0160235	Ciliated cells	1dpi	0.326453
TEX38	0.000104281	0.00343709	4.47375	0.00362673	Ciliated cells	1dpi	2.46381
EFCAB14	0.22083	0.471571	-0.131776	-0.0520924	Ciliated cells	1dpi	0.326453
CYP4B1	8.92508e-08	9.35389e-06	-0.471905	-0.493785	Ciliated cells	1dpi	5.02901
CYP4A11	0.417036	0.471571	#NAME?	-0.000197743	Ciliated cells	1dpi	0.326453
CYP4X1	0.188163	0.471571	0.0497977	0.0577507	Ciliated cells	1dpi	0.326453
CYP4Z1	0.159191	0.46919	-1.72862	-0.0152507	Ciliated cells	1dpi	0.328651
CYP4A22-AS1	0.342836	0.471571	-0.178565	-0.0033091	Ciliated cells	1dpi	0.326453
CYP4A22	0.417036	0.471571	#NAME?	-0.000210952	Ciliated cells	1dpi	0.326453
LINC00853	0.286025	0.471571	0.00300884	0.0052493	Ciliated cells	1dpi	0.326453
PDZK1IP1	0.226282	0.471571	-0.0546019	-0.0812818	Ciliated cells	1dpi	0.326453
STIL	0.197806	0.471571	0.241296	0.0229362	Ciliated cells	1dpi	0.326453
CMPK1	0.00371522	0.0542164	-0.252634	-0.168452	Ciliated cells	1dpi	1.26587
LINC01389	0.422099	0.471571	-0.04216	-0.00183901	Ciliated cells	1dpi	0.326453
FOXE3	0.417036	0.471571	#NAME?	-0.000183529	Ciliated cells	1dpi	0.326453
FOXD2-AS1	0.458039	0.480089	-0.159732	-0.00323155	Ciliated cells	1dpi	0.318678
FOXD2	0.412329	0.471571	-0.0478253	-0.00762774	Ciliated cells	1dpi	0.326453
TRABD2B	0.441373	0.471571	#NAME?	-7.51843e-05	Ciliated cells	1dpi	0.326453
SLC5A9	0.288814	0.471571	#NAME?	-0.00162476	Ciliated cells	1dpi	0.326453
AL109659.2	0.25269	0.471571	#NAME?	-0.00287596	Ciliated cells	1dpi	0.326453
SPATA6	0.0734507	0.336022	-0.177286	-0.0869401	Ciliated cells	1dpi	0.473632
AGBL4	0.47323	0.48748	-0.113111	-0.0222491	Ciliated cells	1dpi	0.312044
BEND5	0.310555	0.471571	-0.708782	-0.0150502	Ciliated cells	1dpi	0.326453
AL590432.1	0.417036	0.471571	#NAME?	-0.000216551	Ciliated cells	1dpi	0.326453
ELAVL4	0.337052	0.471571	#NAME?	-0.000820763	Ciliated cells	1dpi	0.326453
DMRTA2	0.0450701	0.263417	0.309398	0.0456923	Ciliated cells	1dpi	0.579356
FAF1	0.452177	0.47709	-0.172832	-0.0522733	Ciliated cells	1dpi	0.3214
AL049637.1	0.39861	0.471571	#NAME?	-0.000298761	Ciliated cells	1dpi	0.326453
CDKN2C	0.0403104	0.249179	0.405753	0.0244467	Ciliated cells	1dpi	0.603489
LINC01562	0.369888	0.471571	#NAME?	-0.000534208	Ciliated cells	1dpi	0.326453
RNF11	0.343976	0.471571	0.0531651	0.0419423	Ciliated cells	1dpi	0.326453
AL162430.2	0.383259	0.471571	#NAME?	-0.000469462	Ciliated cells	1dpi	0.326453
TTC39A	0.0261887	0.194794	-1.06487	-0.0539725	Ciliated cells	1dpi	0.710425
TTC39A-AS1	0.167414	0.471571	-2.14901	-0.0111506	Ciliated cells	1dpi	0.326453
EPS15	0.247095	0.471571	-0.0652188	-0.0466871	Ciliated cells	1dpi	0.326453
AC104170.2	0.383259	0.471571	#NAME?	-0.000589057	Ciliated cells	1dpi	0.326453
AC104170.1	0.242366	0.471571	#NAME?	-0.00247925	Ciliated cells	1dpi	0.326453
OSBPL9	0.139717	0.446072	-0.271873	-0.0535231	Ciliated cells	1dpi	0.350595
NRDC	0.0821998	0.355855	-0.143609	-0.0771858	Ciliated cells	1dpi	0.448727
AL050343.1	0.249199	0.471571	1.13878	0.00391178	Ciliated cells	1dpi	0.326453
AL050343.2	0.319056	0.471571	#NAME?	-0.000970597	Ciliated cells	1dpi	0.326453
RAB3B	0.454349	0.478091	-0.541408	-0.00965258	Ciliated cells	1dpi	0.32049
TXNDC12	0.293238	0.471571	0.0144198	0.0480803	Ciliated cells	1dpi	0.326453
KTI12	0.359986	0.471571	-0.145679	-0.0148605	Ciliated cells	1dpi	0.326453
BTF3L4	0.0752154	0.339613	-0.213395	-0.0899398	Ciliated cells	1dpi	0.469016
ZFYVE9	0.0273284	0.199971	0.419494	0.036442	Ciliated cells	1dpi	0.699032
CC2D1B	0.404295	0.471571	-0.547976	-0.0196111	Ciliated cells	1dpi	0.326453
AL513218.1	0.310872	0.471571	#NAME?	-0.00186498	Ciliated cells	1dpi	0.326453
ORC1	0.303137	0.471571	#NAME?	-0.00123587	Ciliated cells	1dpi	0.326453
PRPF38A	0.394927	0.471571	-0.00303924	-0.047648	Ciliated cells	1dpi	0.326453
TUT4	0.206668	0.471571	-0.0767155	-0.0478682	Ciliated cells	1dpi	0.326453
GPX7	0.469587	0.485855	-0.635396	-0.0115819	Ciliated cells	1dpi	0.313494
SHISAL2A	0.295799	0.471571	#NAME?	-0.0013455	Ciliated cells	1dpi	0.326453
COA7	0.355577	0.471571	0.698642	0.0286194	Ciliated cells	1dpi	0.326453
ZYG11B	0.363936	0.471571	-0.0111864	-0.0251606	Ciliated cells	1dpi	0.326453
ZYG11A	0.113904	0.409525	#NAME?	-0.0077958	Ciliated cells	1dpi	0.387719
AC099677.4	0.39861	0.471571	#NAME?	-0.000513988	Ciliated cells	1dpi	0.326453
ECHDC2	0.0121975	0.121959	-0.446843	-0.127109	Ciliated cells	1dpi	0.913785
SCP2	4.07439e-06	0.000245925	-0.471296	-0.258536	Ciliated cells	1dpi	3.6092
CPT2	0.393441	0.471571	-0.0507038	-0.0217635	Ciliated cells	1dpi	0.326453
AL606760.2	0.282148	0.471571	#NAME?	-0.00202713	Ciliated cells	1dpi	0.326453
C1orf123	0.145042	0.453232	-0.182024	-0.0482724	Ciliated cells	1dpi	0.343679
AL606760.3	0.00813096	0.0918998	1.41496	0.0053349	Ciliated cells	1dpi	1.03669
MAGOH	0.0221242	0.175501	-0.274113	-0.107585	Ciliated cells	1dpi	0.755719
AL606760.1	0.18271	0.471571	-0.556309	-0.0272978	Ciliated cells	1dpi	0.326453
LRP8	0.415821	0.471571	-0.382744	-0.0144081	Ciliated cells	1dpi	0.326453
AL355483.2	0.441373	0.471571	#NAME?	-7.75485e-05	Ciliated cells	1dpi	0.326453
LINC01771	0.441373	0.471571	#NAME?	-0.000326487	Ciliated cells	1dpi	0.326453
NDC1	0.377107	0.471571	-0.117187	-0.0173494	Ciliated cells	1dpi	0.326453
YIPF1	0.367629	0.471571	-0.0372217	-0.0276545	Ciliated cells	1dpi	0.326453
DIO1	0.0406634	0.25007	-1.06731	-0.0502473	Ciliated cells	1dpi	0.601939
HSPB11	3.8786e-08	4.58609e-06	-0.496418	-0.420764	Ciliated cells	1dpi	5.33856
LRRC42	0.407392	0.471571	-0.102359	-0.0574445	Ciliated cells	1dpi	0.326453
LDLRAD1	4.80445e-08	5.53881e-06	-0.605008	-0.38376	Ciliated cells	1dpi	5.25658
TMEM59	4.21333e-12	2.11189e-09	-0.42314	-0.505421	Ciliated cells	1dpi	8.67533
TCEANC2	0.441389	0.471571	-0.131663	-0.0326018	Ciliated cells	1dpi	0.326453
AL357673.1	0.441373	0.471571	#NAME?	-9.24417e-05	Ciliated cells	1dpi	0.326453
AL357673.2	0.0702945	0.330244	3.399	0.010611	Ciliated cells	1dpi	0.481165
CYB5RL	0.30905	0.471571	-0.817652	-0.0160241	Ciliated cells	1dpi	0.326453
MRPL37	0.0623078	0.310623	-0.461273	-0.0716664	Ciliated cells	1dpi	0.507767
SSBP3	0.0109714	0.113541	-0.35973	-0.120004	Ciliated cells	1dpi	0.944849
SSBP3-AS1	0.0322506	0.220454	3.61914	0.00962998	Ciliated cells	1dpi	0.656682
AC099796.1	0.441373	0.471571	#NAME?	-0.000105011	Ciliated cells	1dpi	0.326453
ACOT11	0.00433954	0.0611593	#NAME?	-0.0373466	Ciliated cells	1dpi	1.21354
MROH7	0.247438	0.471571	#NAME?	-0.0025643	Ciliated cells	1dpi	0.326453
TTC4	0.349126	0.471571	0.10672	0.010305	Ciliated cells	1dpi	0.326453
PARS2	0.179114	0.471571	-1.40132	-0.0225978	Ciliated cells	1dpi	0.326453
TTC22	0.344926	0.471571	-0.0314288	-0.0264638	Ciliated cells	1dpi	0.326453
AC096536.2	0.39861	0.471571	#NAME?	-0.000219777	Ciliated cells	1dpi	0.326453
LEXM	0.0158498	0.141302	1.26454	0.00540176	Ciliated cells	1dpi	0.849851
DHCR24	0.0892895	0.369348	-0.209325	-0.103213	Ciliated cells	1dpi	0.432564
AC096536.3	0.369888	0.471571	#NAME?	-0.000665148	Ciliated cells	1dpi	0.326453
AC096536.1	0.336137	0.471571	0.995478	0.00934343	Ciliated cells	1dpi	0.326453
TMEM61	0.194213	0.471571	-0.490539	-0.0353619	Ciliated cells	1dpi	0.326453
AL590440.1	0.441373	0.471571	#NAME?	-8.61468e-05	Ciliated cells	1dpi	0.326453
BSND	0.258133	0.471571	#NAME?	-0.00276549	Ciliated cells	1dpi	0.326453
PCSK9	0.244962	0.471571	0.78969	0.0111188	Ciliated cells	1dpi	0.326453
USP24	0.160952	0.471243	0.216971	0.0405486	Ciliated cells	1dpi	0.326755
MIR4422HG	0.369888	0.471571	#NAME?	-0.00155579	Ciliated cells	1dpi	0.326453
AC119674.1	0.00146601	0.028098	2.21439	0.0105455	Ciliated cells	1dpi	1.55133
AC119674.2	0.369888	0.471571	#NAME?	-0.000420788	Ciliated cells	1dpi	0.326453
LINC01767	0.357933	0.471571	#NAME?	-0.000458588	Ciliated cells	1dpi	0.326453
PLPP3	0.408698	0.471571	0.0229552	0.0107141	Ciliated cells	1dpi	0.326453
PRKAA2	0.00313085	0.0476174	0.525932	0.0556852	Ciliated cells	1dpi	1.32223
FYB2	0.108494	0.400505	-0.515259	-0.0628548	Ciliated cells	1dpi	0.397393
DAB1	0.319056	0.471571	#NAME?	-0.000960677	Ciliated cells	1dpi	0.326453
OMA1	0.00932629	0.101289	-0.395615	-0.112856	Ciliated cells	1dpi	0.994438
TACSTD2	0.391749	0.471571	0.023398	0.107039	Ciliated cells	1dpi	0.326453
MYSM1	0.28149	0.471571	-0.308616	-0.0361066	Ciliated cells	1dpi	0.326453
AL136985.3	0.24086	0.471571	1.36111	0.0113384	Ciliated cells	1dpi	0.326453
JUN	6.74753e-13	4.2048e-10	0.594926	1.04905	Ciliated cells	1dpi	9.37625
LINC01135	0.206649	0.471571	0.981125	0.00293041	Ciliated cells	1dpi	0.326453
AL136985.2	0.417036	0.471571	#NAME?	-0.000202416	Ciliated cells	1dpi	0.326453
AC105277.1	0.262679	0.471571	-0.722108	-0.00628887	Ciliated cells	1dpi	0.326453
LINC01358	0.237461	0.471571	#NAME?	-0.00229734	Ciliated cells	1dpi	0.326453
AC093424.1	0.441373	0.471571	#NAME?	-0.000166834	Ciliated cells	1dpi	0.326453
FGGY	0.145135	0.453232	-0.209981	-0.074152	Ciliated cells	1dpi	0.343679
AL035416.1	0.441373	0.471571	#NAME?	-6.82238e-05	Ciliated cells	1dpi	0.326453
HOOK1	0.364791	0.471571	-0.0125875	-0.0630709	Ciliated cells	1dpi	0.326453
CYP2J2	0.401353	0.471571	-0.159072	-0.0160953	Ciliated cells	1dpi	0.326453
C1orf87	0.0472359	0.270387	-0.378368	-0.0898488	Ciliated cells	1dpi	0.568014
LINC01748	0.0810377	0.353412	#NAME?	-0.00994484	Ciliated cells	1dpi	0.451719
NFIA	0.393774	0.471571	0.00412017	0.0689725	Ciliated cells	1dpi	0.326453
NFIA-AS2	0.39861	0.471571	#NAME?	-0.000396781	Ciliated cells	1dpi	0.326453
TM2D1	0.266678	0.471571	-0.126438	-0.0429454	Ciliated cells	1dpi	0.326453
AC099791.2	0.0720689	0.33236	0.668938	0.0101603	Ciliated cells	1dpi	0.478391
PATJ	0.341218	0.471571	0.0188255	0.0829259	Ciliated cells	1dpi	0.326453
L1TD1	0.303137	0.471571	#NAME?	-0.00135158	Ciliated cells	1dpi	0.326453
KANK4	0.369888	0.471571	#NAME?	-0.000559872	Ciliated cells	1dpi	0.326453
USP1	0.451842	0.476961	-0.0650665	-0.0379727	Ciliated cells	1dpi	0.321517
DOCK7	0.39005	0.471571	-0.13839	-0.0238634	Ciliated cells	1dpi	0.326453
ANGPTL3	0.441373	0.471571	#NAME?	-8.91986e-05	Ciliated cells	1dpi	0.326453
AC103923.1	0.288814	0.471571	#NAME?	-0.00149419	Ciliated cells	1dpi	0.326453
ATG4C	0.454644	0.478313	-0.0936668	-0.0257687	Ciliated cells	1dpi	0.320287
ALG6	0.172839	0.471571	-0.480406	-0.0308153	Ciliated cells	1dpi	0.326453
ITGB3BP	0.0129767	0.126318	-0.357519	-0.116905	Ciliated cells	1dpi	0.898535
EFCAB7	0.173321	0.471571	-0.273221	-0.0510625	Ciliated cells	1dpi	0.326453
PGM1	0.123231	0.42331	0.147456	0.0322612	Ciliated cells	1dpi	0.373342
ROR1	0.369888	0.471571	#NAME?	-0.000379786	Ciliated cells	1dpi	0.326453
UBE2U	0.327754	0.471571	#NAME?	-0.000951003	Ciliated cells	1dpi	0.326453
CACHD1	0.476416	0.489288	0.0882778	0.0193431	Ciliated cells	1dpi	0.310436
RAVER2	0.360668	0.471571	0.213155	0.0234502	Ciliated cells	1dpi	0.326453
JAK1	0.456597	0.479276	-0.0227535	-0.0606626	Ciliated cells	1dpi	0.319414
AL357078.1	0.441373	0.471571	#NAME?	-0.000177335	Ciliated cells	1dpi	0.326453
AK4	0.468643	0.485411	-0.432788	-0.00868886	Ciliated cells	1dpi	0.313891
DNAJC6	0.138378	0.444494	0.170058	0.014289	Ciliated cells	1dpi	0.352134
LEPROT	0.0271233	0.198786	-0.267476	-0.0989596	Ciliated cells	1dpi	0.701614
LEPR	0.0972048	0.383303	0.770019	0.0111353	Ciliated cells	1dpi	0.416458
PDE4B	0.282148	0.471571	#NAME?	-0.00176796	Ciliated cells	1dpi	0.326453
SGIP1	0.369888	0.471571	#NAME?	-0.000759278	Ciliated cells	1dpi	0.326453
AL139147.1	0.258133	0.471571	#NAME?	-0.00219976	Ciliated cells	1dpi	0.326453
TCTEX1D1	0.0311762	0.216645	-0.183636	-0.105764	Ciliated cells	1dpi	0.664251
INSL5	0.263783	0.471571	#NAME?	-0.00302989	Ciliated cells	1dpi	0.326453
WDR78	0.000870901	0.0190878	-0.290476	-0.207468	Ciliated cells	1dpi	1.71924
MIER1	0.307488	0.471571	0.0189331	0.0536201	Ciliated cells	1dpi	0.326453
SLC35D1	0.0266011	0.196357	-1.4867	-0.0488173	Ciliated cells	1dpi	0.706954
C1orf141	0.203882	0.471571	-0.282422	-0.0539161	Ciliated cells	1dpi	0.326453
IL23R	0.369888	0.471571	#NAME?	-0.000585872	Ciliated cells	1dpi	0.326453
IL12RB2	0.369888	0.471571	#NAME?	-0.000506847	Ciliated cells	1dpi	0.326453
SERBP1	0.253489	0.471571	-0.0493467	-0.0583971	Ciliated cells	1dpi	0.326453
LINC01702	0.417036	0.471571	#NAME?	-0.000129458	Ciliated cells	1dpi	0.326453
GADD45A	0.001147	0.0230369	0.271438	0.201007	Ciliated cells	1dpi	1.63758
GNG12	0.0120331	0.121103	-0.237289	-0.107158	Ciliated cells	1dpi	0.916843
GNG12-AS1	0.333269	0.471571	0.398683	0.00598169	Ciliated cells	1dpi	0.326453
DIRAS3	0.282148	0.471571	#NAME?	-0.00169049	Ciliated cells	1dpi	0.326453
WLS	0.0587893	0.30129	-0.338638	-0.0690566	Ciliated cells	1dpi	0.521015
RPE65	0.337052	0.471571	#NAME?	-0.000848807	Ciliated cells	1dpi	0.326453
DEPDC1	0.342902	0.471571	-0.167729	-0.00416414	Ciliated cells	1dpi	0.326453
AL138789.1	0.417036	0.471571	#NAME?	-0.000142491	Ciliated cells	1dpi	0.326453
DEPDC1-AS1	0.39861	0.471571	#NAME?	-0.000302918	Ciliated cells	1dpi	0.326453
AL033530.1	0.39861	0.471571	#NAME?	-0.000326618	Ciliated cells	1dpi	0.326453
LINC01707	0.39861	0.471571	#NAME?	-0.000309924	Ciliated cells	1dpi	0.326453
LRRC7	4.53478e-06	0.000266052	3.3043	0.00722694	Ciliated cells	1dpi	3.57503
LRRC40	0.483917	0.492903	-0.35579	-0.012013	Ciliated cells	1dpi	0.307239
SRSF11	0.0795063	0.350646	-0.191505	-0.123786	Ciliated cells	1dpi	0.455131
ANKRD13C	0.246801	0.471571	-0.0144734	-0.0306797	Ciliated cells	1dpi	0.326453
HHLA3	0.475454	0.48881	-0.171676	-0.0472068	Ciliated cells	1dpi	0.31086
CTH	0.233146	0.471571	-1.29335	-0.00667764	Ciliated cells	1dpi	0.326453
AL354872.2	0.0574316	0.296835	1.43995	0.00300339	Ciliated cells	1dpi	0.527485
PTGER3	0.310872	0.471571	#NAME?	-0.00140255	Ciliated cells	1dpi	0.326453
ZRANB2-AS1	0.441373	0.471571	#NAME?	-0.000115647	Ciliated cells	1dpi	0.326453
ZRANB2	0.0711183	0.330244	-0.221761	-0.0908773	Ciliated cells	1dpi	0.481165
NEGR1	0.120243	0.418608	0.399246	0.0284426	Ciliated cells	1dpi	0.378193
AL583808.1	0.161754	0.471571	0.784587	0.00322475	Ciliated cells	1dpi	0.326453
LRRIQ3	0.0572242	0.296835	-0.386719	-0.0565172	Ciliated cells	1dpi	0.527485
FPGT	0.310287	0.471571	-0.0282536	-0.0283336	Ciliated cells	1dpi	0.326453
FPGT-TNNI3K	0.270799	0.471571	-1.62358	-0.00902972	Ciliated cells	1dpi	0.326453
TNNI3K	0.0710763	0.330244	1.42095	0.00313666	Ciliated cells	1dpi	0.481165
AC093158.1	0.417036	0.471571	#NAME?	-0.000338411	Ciliated cells	1dpi	0.326453
ERICH3	2.45205e-05	0.00108516	-0.405673	-0.345439	Ciliated cells	1dpi	2.96451
ERICH3-AS1	0.0138423	0.129271	2.01407	0.00262404	Ciliated cells	1dpi	0.888499
AC135803.1	0.247438	0.471571	#NAME?	-0.00229115	Ciliated cells	1dpi	0.326453
CRYZ	0.125304	0.42589	-0.773026	-0.0278547	Ciliated cells	1dpi	0.370702
TYW3	0.364727	0.471571	0.0146811	0.0395099	Ciliated cells	1dpi	0.326453
SLC44A5	0.0997195	0.386509	-0.630177	-0.0600049	Ciliated cells	1dpi	0.41284
ACADM	0.0355537	0.232688	-0.303146	-0.0932442	Ciliated cells	1dpi	0.633225
RABGGTB	0.454682	0.478332	-0.136244	-0.0442247	Ciliated cells	1dpi	0.32027
MSH4	0.39861	0.471571	#NAME?	-0.000280363	Ciliated cells	1dpi	0.326453
ST6GALNAC3	0.441373	0.471571	#NAME?	-0.000103686	Ciliated cells	1dpi	0.326453
ST6GALNAC5	0.215129	0.471571	#NAME?	-0.00356625	Ciliated cells	1dpi	0.326453
AL035409.1	0.369888	0.471571	#NAME?	-0.000636058	Ciliated cells	1dpi	0.326453
PIGK	0.0175583	0.15182	-0.902615	-0.0756277	Ciliated cells	1dpi	0.81867
AK5	0.39861	0.471571	#NAME?	-0.000409673	Ciliated cells	1dpi	0.326453
AC118549.1	0.0750907	0.339613	0.314097	0.053183	Ciliated cells	1dpi	0.469016
USP33	0.202115	0.471571	-0.131766	-0.0402133	Ciliated cells	1dpi	0.326453
MIGA1	0.235991	0.471571	0.064038	0.0317088	Ciliated cells	1dpi	0.326453
NEXN-AS1	0.286613	0.471571	0.111671	0.00463907	Ciliated cells	1dpi	0.326453
NEXN	0.115731	0.411405	#NAME?	-0.00825558	Ciliated cells	1dpi	0.385731
FUBP1	0.329061	0.471571	-0.104788	-0.0300464	Ciliated cells	1dpi	0.326453
DNAJB4	0.0626055	0.311098	-0.215492	-0.0821671	Ciliated cells	1dpi	0.507103
GIPC2	0.316436	0.471571	-0.162704	-0.0261862	Ciliated cells	1dpi	0.326453
AC103591.3	0.0140472	0.130337	0.752709	0.0499062	Ciliated cells	1dpi	0.884933
PTGFR	0.206002	0.471571	-0.823071	-0.00620641	Ciliated cells	1dpi	0.326453
IFI44L	0.0074378	0.086651	0.197349	0.105252	Ciliated cells	1dpi	1.06223
IFI44	0.0441753	0.261972	0.248497	0.0773818	Ciliated cells	1dpi	0.581745
ADGRL2	0.27439	0.471571	0.0636775	0.0158763	Ciliated cells	1dpi	0.326453
LINC01361	0.39861	0.471571	#NAME?	-0.000468262	Ciliated cells	1dpi	0.326453
LINC01725	0.211048	0.471571	#NAME?	-0.00312529	Ciliated cells	1dpi	0.326453
TTLL7	0.151199	0.461199	-0.217733	-0.0534852	Ciliated cells	1dpi	0.336111
AL359504.2	0.175697	0.471571	#NAME?	-0.00511453	Ciliated cells	1dpi	0.326453
PRKACB	0.218112	0.471571	0.226029	0.0191375	Ciliated cells	1dpi	0.326453
SAMD13	0.316105	0.471571	-1.14942	-0.0078199	Ciliated cells	1dpi	0.326453
RPF1	0.459168	0.48066	-0.100512	-0.0482054	Ciliated cells	1dpi	0.318162
GNG5	0.00158983	0.0299728	-0.217383	-0.235776	Ciliated cells	1dpi	1.52327
SPATA1	0.410313	0.471571	-0.332329	-0.00774223	Ciliated cells	1dpi	0.326453
CTBS	0.314353	0.471571	-0.148637	-0.0541897	Ciliated cells	1dpi	0.326453
SSX2IP	0.392059	0.471571	-0.200184	-0.0224271	Ciliated cells	1dpi	0.326453
LPAR3	0.237474	0.471571	0.0556192	0.0447024	Ciliated cells	1dpi	0.326453
MCOLN2	0.263783	0.471571	#NAME?	-0.00196059	Ciliated cells	1dpi	0.326453
WDR63	0.00115377	0.0231058	-0.348497	-0.194271	Ciliated cells	1dpi	1.63628
MCOLN3	0.453786	0.47776	-0.825408	-0.00516855	Ciliated cells	1dpi	0.32079
SYDE2	0.358741	0.471571	-0.265382	-0.0191843	Ciliated cells	1dpi	0.326453
C1orf52	0.0974145	0.383303	0.186128	0.0442264	Ciliated cells	1dpi	0.416458
BCL10	0.0492225	0.276398	0.212144	0.0904539	Ciliated cells	1dpi	0.558465
AL078459.1	0.157204	0.466738	1.03652	0.0136103	Ciliated cells	1dpi	0.330927
DDAH1	0.0543759	0.290757	-0.299734	-0.0753124	Ciliated cells	1dpi	0.53647
AL360219.1	0.288814	0.471571	#NAME?	-0.00223284	Ciliated cells	1dpi	0.326453
AC092807.3	0.0483902	0.274068	-1.09111	-0.0254252	Ciliated cells	1dpi	0.562141
AC092807.2	0.25269	0.471571	#NAME?	-0.002823	Ciliated cells	1dpi	0.326453
CYR61	7.276e-12	2.5517e-09	0.807974	0.711969	Ciliated cells	1dpi	8.59317
ZNHIT6	0.492355	0.497011	-0.124179	-0.0191296	Ciliated cells	1dpi	0.303634
COL24A1	0.00259653	0.0434142	1.58331	0.0193267	Ciliated cells	1dpi	1.36237
AL136382.1	0.188312	0.471571	-1.41506	-0.0173615	Ciliated cells	1dpi	0.326453
ODF2L	0.00423369	0.0599608	-0.244141	-0.212769	Ciliated cells	1dpi	1.22213
CLCA2	0.405132	0.471571	-0.460744	-0.0344741	Ciliated cells	1dpi	0.326453
CLCA4	0.0947345	0.379283	0.31598	0.034549	Ciliated cells	1dpi	0.421036
AL356270.1	0.177077	0.471571	0.84975	0.00284766	Ciliated cells	1dpi	0.326453
AL049597.2	0.289753	0.471571	0.341316	0.00760423	Ciliated cells	1dpi	0.326453
SH3GLB1	0.201541	0.471571	-0.0688581	-0.0627183	Ciliated cells	1dpi	0.326453
SELENOF	0.00748503	0.087031	-0.343227	-0.133062	Ciliated cells	1dpi	1.06033
HS2ST1	0.441397	0.471571	0.088043	0.0251272	Ciliated cells	1dpi	0.326453
AL121989.1	0.441373	0.471571	#NAME?	-0.00017914	Ciliated cells	1dpi	0.326453
LINC01140	0.220176	0.471571	1.35784	0.0042849	Ciliated cells	1dpi	0.326453
AC099062.1	0.310872	0.471571	#NAME?	-0.00121498	Ciliated cells	1dpi	0.326453
LMO4	0.191564	0.471571	0.0434591	0.0779214	Ciliated cells	1dpi	0.326453
PKN2-AS1	0.258133	0.471571	#NAME?	-0.00278686	Ciliated cells	1dpi	0.326453
PKN2	0.378544	0.471571	0.0460451	0.0605184	Ciliated cells	1dpi	0.326453
GTF2B	0.222589	0.471571	-0.145386	-0.0541727	Ciliated cells	1dpi	0.326453
KYAT3	0.035455	0.232174	0.358207	0.0530164	Ciliated cells	1dpi	0.634186
RBMXL1	0.0470878	0.270025	0.292499	0.0430193	Ciliated cells	1dpi	0.568597
GBP3	0.411213	0.471571	0.0907748	0.0244394	Ciliated cells	1dpi	0.326453
GBP1	0.321505	0.471571	0.0180324	0.0484815	Ciliated cells	1dpi	0.326453
GBP2	0.353724	0.471571	-0.0094583	-0.0202491	Ciliated cells	1dpi	0.326453
GBP7	0.215129	0.471571	#NAME?	-0.00296283	Ciliated cells	1dpi	0.326453
GBP4	0.440851	0.471571	-0.154076	-0.0518024	Ciliated cells	1dpi	0.326453
AC099063.4	0.434062	0.471571	-0.182203	-0.0117749	Ciliated cells	1dpi	0.326453
GBP5	0.0274246	0.200421	0.668016	0.0580372	Ciliated cells	1dpi	0.698056
GBP6	0.0895003	0.370021	-0.571906	-0.0649403	Ciliated cells	1dpi	0.431774
LRRC8B	0.27606	0.471571	-0.207356	-0.0357063	Ciliated cells	1dpi	0.326453
LRRC8C-DT	0.473828	0.4879	0.0140138	0.00605786	Ciliated cells	1dpi	0.311669
LRRC8C	0.273571	0.471571	0.100693	0.00794991	Ciliated cells	1dpi	0.326453
AC099568.2	0.269245	0.471571	-1.83465	-0.00702358	Ciliated cells	1dpi	0.326453
LRRC8D	0.122731	0.422676	0.367346	0.0304502	Ciliated cells	1dpi	0.373992
AL391497.1	0.39861	0.471571	#NAME?	-0.000256156	Ciliated cells	1dpi	0.326453
ZNF326	0.415734	0.471571	-0.010677	-0.0249891	Ciliated cells	1dpi	0.326453
ZNF644	0.0275054	0.200757	0.260059	0.0990242	Ciliated cells	1dpi	0.697329
HFM1	0.258133	0.471571	#NAME?	-0.00246056	Ciliated cells	1dpi	0.326453
CDC7	0.337115	0.471571	0.0670195	0.00921386	Ciliated cells	1dpi	0.326453
TGFBR3	0.0790975	0.349713	-0.623364	-0.0353831	Ciliated cells	1dpi	0.456289
EPHX4	0.261952	0.471571	1.82993	0.00563153	Ciliated cells	1dpi	0.326453
SETSIP	0.441373	0.471571	#NAME?	-0.000112367	Ciliated cells	1dpi	0.326453
BTBD8	0.0867007	0.364459	-0.619251	-0.0413825	Ciliated cells	1dpi	0.438351
AC104836.1	0.263783	0.471571	#NAME?	-0.00222322	Ciliated cells	1dpi	0.326453
GLMN	0.272237	0.471571	-0.682004	-0.0193898	Ciliated cells	1dpi	0.326453
RPAP2	0.0770294	0.344733	-0.370307	-0.05932	Ciliated cells	1dpi	0.462517
GFI1	0.177077	0.471571	0.917382	0.00281509	Ciliated cells	1dpi	0.326453
EVI5	0.350032	0.471571	0.00268364	0.0441125	Ciliated cells	1dpi	0.326453
RPL5	0.379303	0.471571	-0.0163954	-0.135434	Ciliated cells	1dpi	0.326453
FAM69A	0.445395	0.473531	-0.143171	-0.0170213	Ciliated cells	1dpi	0.324652
MTF2	0.470594	0.486241	-0.0749357	-0.0219893	Ciliated cells	1dpi	0.313148
TMED5	0.271653	0.471571	-0.0985669	-0.0408593	Ciliated cells	1dpi	0.326453
CCDC18	0.449514	0.475805	0.0801911	0.00983485	Ciliated cells	1dpi	0.322571
DR1	0.359082	0.471571	0.0760407	0.0297458	Ciliated cells	1dpi	0.326453
FNBP1L	0.0172872	0.150128	-0.470375	-0.117274	Ciliated cells	1dpi	0.823538
BCAR3	0.000157466	0.00479615	0.737315	0.109836	Ciliated cells	1dpi	2.31911
AL109613.1	0.275689	0.471571	-1.13838	-0.00513991	Ciliated cells	1dpi	0.326453
DNTTIP2	0.3374	0.471571	-0.0397474	-0.0344948	Ciliated cells	1dpi	0.326453
GCLM	0.00704973	0.0853209	-0.260472	-0.132943	Ciliated cells	1dpi	1.06894
ABCA4	0.159697	0.470213	-0.705994	-0.011523	Ciliated cells	1dpi	0.327705
ARHGAP29	0.0399605	0.248168	0.306682	0.0531769	Ciliated cells	1dpi	0.605254
ABCD3	0.469398	0.485785	-0.023898	-0.0654117	Ciliated cells	1dpi	0.313556
F3	0.0839762	0.360173	0.125231	0.119856	Ciliated cells	1dpi	0.443489
SLC44A3	0.401878	0.471571	-0.216915	-0.0278595	Ciliated cells	1dpi	0.326453
CNN3	0.0508144	0.280567	-0.323097	-0.084917	Ciliated cells	1dpi	0.551963
AC105942.1	0.437249	0.471571	0.141083	0.00908528	Ciliated cells	1dpi	0.326453
ALG14	0.273285	0.471571	0.0154104	0.0221484	Ciliated cells	1dpi	0.326453
TMEM56	0.0624462	0.310674	-1.77099	-0.0253668	Ciliated cells	1dpi	0.507695
TMEM56-RWDD3	0.164575	0.471571	0.327564	0.005003	Ciliated cells	1dpi	0.326453
AC092802.1	0.451556	0.476827	-0.133995	-0.016687	Ciliated cells	1dpi	0.321639
RWDD3	0.261142	0.471571	0.0510163	0.00749454	Ciliated cells	1dpi	0.326453
AL356479.1	0.441373	0.471571	#NAME?	-0.000229107	Ciliated cells	1dpi	0.326453
AL683887.1	0.172623	0.471571	#NAME?	-0.00429271	Ciliated cells	1dpi	0.326453
PTBP2	6.82364e-05	0.00252946	1.06624	0.0744818	Ciliated cells	1dpi	2.59697
DPYD	0.152719	0.462155	0.107368	0.0405852	Ciliated cells	1dpi	0.335213
DPYD-AS1	0.369888	0.471571	#NAME?	-0.000517546	Ciliated cells	1dpi	0.326453
DPYD-AS2	0.441373	0.471571	#NAME?	-0.000115909	Ciliated cells	1dpi	0.326453
MIR137HG	0.357933	0.471571	#NAME?	-0.000778927	Ciliated cells	1dpi	0.326453
LINC01776	0.39861	0.471571	#NAME?	-0.000397307	Ciliated cells	1dpi	0.326453
SNX7	0.0102753	0.108269	-0.441536	-0.112946	Ciliated cells	1dpi	0.965496
PLPPR5	0.378268	0.471571	0.342039	0.00240848	Ciliated cells	1dpi	0.326453
LINC01708	0.460677	0.481651	-0.437429	-0.00722232	Ciliated cells	1dpi	0.317268
PALMD	0.0559887	0.295528	-0.24464	-0.0958915	Ciliated cells	1dpi	0.529401
FRRS1	0.322913	0.471571	-0.382194	-0.0139491	Ciliated cells	1dpi	0.326453
AGL	0.446377	0.474027	-0.0231065	-0.0323002	Ciliated cells	1dpi	0.324197
AC118553.1	0.318958	0.471571	-0.618504	-0.0150184	Ciliated cells	1dpi	0.326453
SLC35A3	0.0201889	0.166784	-0.233134	-0.100534	Ciliated cells	1dpi	0.777844
AC118553.2	0.411262	0.471571	-0.0374627	-0.0025625	Ciliated cells	1dpi	0.326453
MFSD14A	0.456053	0.479009	-0.418668	-0.00322069	Ciliated cells	1dpi	0.319656
SASS6	0.365151	0.471571	-0.391425	-0.0155847	Ciliated cells	1dpi	0.326453
TRMT13	0.236764	0.471571	0.0340512	0.022537	Ciliated cells	1dpi	0.326453
LRRC39	0.263783	0.471571	#NAME?	-0.00197634	Ciliated cells	1dpi	0.326453
DBT	0.351855	0.471571	0.0635455	0.0281842	Ciliated cells	1dpi	0.326453
RTCA-AS1	0.444496	0.473141	-0.155499	-0.00504333	Ciliated cells	1dpi	0.325009
RTCA	0.324445	0.471571	0.0139706	0.0495572	Ciliated cells	1dpi	0.326453
CDC14A	0.0835165	0.359129	-0.277599	-0.0732055	Ciliated cells	1dpi	0.444749
VCAM1	0.441373	0.471571	#NAME?	-0.00028309	Ciliated cells	1dpi	0.326453
EXTL2	0.33357	0.471571	0.0662961	0.0219574	Ciliated cells	1dpi	0.326453
AC104506.1	0.343873	0.471571	-0.0238276	-0.0105123	Ciliated cells	1dpi	0.326453
SLC30A7	0.212372	0.471571	0.0584693	0.0437475	Ciliated cells	1dpi	0.326453
DPH5	0.215192	0.471571	-0.00889087	-0.0379845	Ciliated cells	1dpi	0.326453
AC093157.2	0.133857	0.43753	#NAME?	-0.00643062	Ciliated cells	1dpi	0.358992
AC093157.1	0.424166	0.471571	-0.290768	-0.0174611	Ciliated cells	1dpi	0.326453
AL109741.1	0.369888	0.471571	#NAME?	-0.000793844	Ciliated cells	1dpi	0.326453
S1PR1	0.369888	0.471571	#NAME?	-0.00078572	Ciliated cells	1dpi	0.326453
RNPC3	0.238945	0.471571	-0.448021	-0.0412401	Ciliated cells	1dpi	0.326453
AMY2B	0.129126	0.43274	1.04337	0.0244909	Ciliated cells	1dpi	0.363773
AMY2A	0.417036	0.471571	#NAME?	-0.000174142	Ciliated cells	1dpi	0.326453
AMY1A	0.417036	0.471571	#NAME?	-0.000219227	Ciliated cells	1dpi	0.326453
AL355306.2	0.441373	0.471571	#NAME?	-0.000161753	Ciliated cells	1dpi	0.326453
PRMT6	0.270103	0.471571	-0.32475	-0.0227672	Ciliated cells	1dpi	0.326453
NTNG1	0.337052	0.471571	#NAME?	-0.000969925	Ciliated cells	1dpi	0.326453
VAV3	0.102004	0.389316	0.143116	0.0475339	Ciliated cells	1dpi	0.409697
SLC25A24	0.153119	0.462346	-0.174223	-0.059659	Ciliated cells	1dpi	0.335033
AL359258.2	0.103931	0.392768	-1.57863	-0.0156522	Ciliated cells	1dpi	0.405863
FAM102B	0.0815283	0.354478	0.271892	0.0180779	Ciliated cells	1dpi	0.450411
HENMT1	0.0518425	0.284062	-0.382413	-0.0612419	Ciliated cells	1dpi	0.546587
PRPF38B	0.0320027	0.219544	0.28564	0.0894587	Ciliated cells	1dpi	0.658479
FNDC7	0.417036	0.471571	#NAME?	-0.000219126	Ciliated cells	1dpi	0.326453
STXBP3	0.0603269	0.305391	0.181937	0.0665975	Ciliated cells	1dpi	0.515144
AKNAD1	0.0708802	0.330244	1.60945	0.00334289	Ciliated cells	1dpi	0.481165
AL449266.1	0.000523773	0.0132129	2.53163	0.00576201	Ciliated cells	1dpi	1.879
SPATA42	0.39861	0.471571	#NAME?	-0.000429766	Ciliated cells	1dpi	0.326453
GPSM2	0.129084	0.432726	-0.455271	-0.0390245	Ciliated cells	1dpi	0.363787
CLCC1	0.351094	0.471571	0.0669889	0.0160026	Ciliated cells	1dpi	0.326453
WDR47	0.476369	0.489288	-0.0852134	-0.0205791	Ciliated cells	1dpi	0.310436
TAF13	0.0297611	0.210685	0.3607	0.0561817	Ciliated cells	1dpi	0.676366
AL356488.3	0.000193092	0.00570054	1.42354	0.0448881	Ciliated cells	1dpi	2.24408
TMEM167B	0.128526	0.432097	-0.443203	-0.0526343	Ciliated cells	1dpi	0.364419
AL356488.2	0.383259	0.471571	#NAME?	-0.00100113	Ciliated cells	1dpi	0.326453
C1orf194	5.10087e-12	2.47969e-09	-0.584365	-0.845139	Ciliated cells	1dpi	8.6056
KIAA1324	0.328455	0.471571	-0.0978756	-0.029238	Ciliated cells	1dpi	0.326453
SARS	0.115947	0.411518	-0.267288	-0.0627841	Ciliated cells	1dpi	0.385611
CELSR2	0.219144	0.471571	0.067416	0.0364843	Ciliated cells	1dpi	0.326453
PSRC1	0.39815	0.471571	-1.23396	-0.0035712	Ciliated cells	1dpi	0.326453
MYBPHL	0.469192	0.485729	0.331231	0.00290102	Ciliated cells	1dpi	0.313606
SORT1	0.43588	0.471571	-0.0588245	-0.0382685	Ciliated cells	1dpi	0.326453
PSMA5	8.60871e-06	0.000456301	-0.411402	-0.271012	Ciliated cells	1dpi	3.34075
SYPL2	0.39861	0.471571	#NAME?	-0.000294118	Ciliated cells	1dpi	0.326453
ATXN7L2	0.102019	0.389316	#NAME?	-0.0082966	Ciliated cells	1dpi	0.409697
CYB561D1	0.0548851	0.292192	-1.23254	-0.0448043	Ciliated cells	1dpi	0.534331
AMIGO1	0.330692	0.471571	-0.800561	-0.0033051	Ciliated cells	1dpi	0.326453
GPR61	0.369888	0.471571	#NAME?	-0.000879388	Ciliated cells	1dpi	0.326453
GNAI3	0.426125	0.471571	-0.0358996	-0.0598465	Ciliated cells	1dpi	0.326453
GNAT2	0.441373	0.471571	#NAME?	-0.00014084	Ciliated cells	1dpi	0.326453
AMPD2	0.397704	0.471571	-0.308065	-0.010016	Ciliated cells	1dpi	0.326453
GSTM4	0.335196	0.471571	-0.159851	-0.00988798	Ciliated cells	1dpi	0.326453
GSTM2	0.361987	0.471571	-0.763694	-0.00640588	Ciliated cells	1dpi	0.326453
AC000032.1	0.383259	0.471571	#NAME?	-0.00040364	Ciliated cells	1dpi	0.326453
GSTM3	0.312683	0.471571	-1.00192	-0.00935364	Ciliated cells	1dpi	0.326453
EPS8L3	0.131681	0.434997	#NAME?	-0.00514987	Ciliated cells	1dpi	0.361513
CSF1	3.14499e-05	0.0013379	2.18167	0.0390327	Ciliated cells	1dpi	2.87358
AHCYL1	0.0324194	0.220454	-0.197689	-0.0963285	Ciliated cells	1dpi	0.656682
STRIP1	0.353678	0.471571	-0.115937	-0.0153095	Ciliated cells	1dpi	0.326453
AL160006.1	0.0731852	0.335413	0.239746	0.0219067	Ciliated cells	1dpi	0.474421
ALX3	0.383259	0.471571	#NAME?	-0.000522196	Ciliated cells	1dpi	0.326453
SLC6A17	0.310872	0.471571	#NAME?	-0.00161279	Ciliated cells	1dpi	0.326453
LINC02586	0.441373	0.471571	#NAME?	-7.67273e-05	Ciliated cells	1dpi	0.326453
KCNC4	0.143871	0.451541	0.305628	0.00924731	Ciliated cells	1dpi	0.345303
RBM15-AS1	0.369888	0.471571	#NAME?	-0.000526993	Ciliated cells	1dpi	0.326453
RBM15	0.0262542	0.19502	0.68483	0.0608018	Ciliated cells	1dpi	0.70992
SLC16A4	0.474629	0.488244	0.241671	0.0235539	Ciliated cells	1dpi	0.311363
AL355488.1	0.155533	0.464573	0.634726	0.0141571	Ciliated cells	1dpi	0.332946
LAMTOR5	0.00253627	0.0426542	-0.278844	-0.174154	Ciliated cells	1dpi	1.37004
PROK1	0.417036	0.471571	#NAME?	-0.00015952	Ciliated cells	1dpi	0.326453
LRIF1	0.0661339	0.321156	0.180907	0.0626435	Ciliated cells	1dpi	0.493284
AL360270.3	0.207532	0.471571	-1.66108	-0.00804823	Ciliated cells	1dpi	0.326453
DRAM2	0.0477296	0.272033	-0.280873	-0.0839087	Ciliated cells	1dpi	0.565378
CEPT1	0.150155	0.459727	-0.316784	-0.0520863	Ciliated cells	1dpi	0.3375
AL355816.1	0.250336	0.471571	0.494136	0.00291519	Ciliated cells	1dpi	0.326453
AL355816.2	0.31166	0.471571	-0.493329	-0.00703385	Ciliated cells	1dpi	0.326453
DENND2D	0.182513	0.471571	-0.330961	-0.0450776	Ciliated cells	1dpi	0.326453
CHI3L2	0.357933	0.471571	#NAME?	-0.000644627	Ciliated cells	1dpi	0.326453
PIFO	2.72886e-10	5.24327e-08	-0.421657	-0.667348	Ciliated cells	1dpi	7.2804
OVGP1	0.208037	0.471571	-1.06249	-0.0111272	Ciliated cells	1dpi	0.326453
WDR77	0.132793	0.436152	-0.247149	-0.0521008	Ciliated cells	1dpi	0.360362
ATP5PB	0.18936	0.471571	-0.121112	-0.0599591	Ciliated cells	1dpi	0.326453
C1orf162	0.203219	0.471571	#NAME?	-0.00340915	Ciliated cells	1dpi	0.326453
TMIGD3	0.383259	0.471571	#NAME?	-0.000412164	Ciliated cells	1dpi	0.326453
RAP1A	0.488255	0.494996	-0.0912743	-0.0513109	Ciliated cells	1dpi	0.305398
LINC01160	0.441373	0.471571	#NAME?	-0.000130845	Ciliated cells	1dpi	0.326453
INKA2	0.369888	0.471571	#NAME?	-0.000502992	Ciliated cells	1dpi	0.326453
DDX20	0.00683475	0.0837467	0.479704	0.0594745	Ciliated cells	1dpi	1.07703
KCND3	0.0810377	0.353412	#NAME?	-0.0102206	Ciliated cells	1dpi	0.451719
LINC01750	0.00228085	0.0394521	1.08385	0.00597593	Ciliated cells	1dpi	1.40393
CTTNBP2NL	0.429915	0.471571	-0.0775753	-0.0374552	Ciliated cells	1dpi	0.326453
WNT2B	0.398538	0.471571	-0.327255	-0.00961795	Ciliated cells	1dpi	0.326453
AL354760.1	0.319056	0.471571	#NAME?	-0.00158295	Ciliated cells	1dpi	0.326453
ST7L	0.411948	0.471571	-0.0682235	-0.014081	Ciliated cells	1dpi	0.326453
CAPZA1	0.130112	0.433595	0.11857	0.0739458	Ciliated cells	1dpi	0.362915
MOV10	0.473082	0.487437	-0.103501	-0.0225111	Ciliated cells	1dpi	0.312082
AL603832.1	0.441373	0.471571	#NAME?	-6.24685e-05	Ciliated cells	1dpi	0.326453
RHOC	0.138585	0.444816	-0.170419	-0.0598699	Ciliated cells	1dpi	0.351819
PPM1J	0.490889	0.496258	0.429131	0.00635283	Ciliated cells	1dpi	0.304292
AL603832.2	0.441373	0.471571	#NAME?	-0.000451605	Ciliated cells	1dpi	0.326453
FAM19A3	0.441373	0.471571	#NAME?	-0.000151588	Ciliated cells	1dpi	0.326453
AL390729.1	0.417036	0.471571	#NAME?	-0.000239779	Ciliated cells	1dpi	0.326453
SLC16A1	0.377524	0.471571	-0.282531	-0.00704613	Ciliated cells	1dpi	0.326453
SLC16A1-AS1	0.478462	0.490094	-0.0922966	-0.00537615	Ciliated cells	1dpi	0.30972
AL357055.3	0.147884	0.455787	#NAME?	-0.00606003	Ciliated cells	1dpi	0.341238
LRIG2	0.476509	0.489327	-0.222453	-0.011687	Ciliated cells	1dpi	0.310401
MAGI3	0.065784	0.320537	-0.40672	-0.0733323	Ciliated cells	1dpi	0.494122
PHTF1	0.00242118	0.0414133	-0.38081	-0.146523	Ciliated cells	1dpi	1.38286
RSBN1	0.350519	0.471571	-0.260522	-0.0301101	Ciliated cells	1dpi	0.326453
AL137856.1	0.282148	0.471571	#NAME?	-0.00168495	Ciliated cells	1dpi	0.326453
PTPN22	0.39861	0.471571	#NAME?	-0.000349308	Ciliated cells	1dpi	0.326453
AP4B1-AS1	0.00727755	0.0861894	3.78399	0.00995355	Ciliated cells	1dpi	1.06455
BCL2L15	0.0212632	0.172324	0.565236	0.016714	Ciliated cells	1dpi	0.763654
AP4B1	0.206386	0.471571	-0.819683	-0.0198843	Ciliated cells	1dpi	0.326453
DCLRE1B	0.165162	0.471571	-0.878344	-0.0148729	Ciliated cells	1dpi	0.326453
HIPK1-AS1	0.316044	0.471571	-0.46813	-0.0204533	Ciliated cells	1dpi	0.326453
HIPK1	0.286527	0.471571	-0.0296643	-0.0458367	Ciliated cells	1dpi	0.326453
OLFML3	0.383259	0.471571	#NAME?	-0.000346608	Ciliated cells	1dpi	0.326453
TRIM33	0.47201	0.486942	0.0151883	0.0266842	Ciliated cells	1dpi	0.312523
BCAS2	0.219214	0.471571	-0.166646	-0.0437051	Ciliated cells	1dpi	0.326453
DENND2C	0.055092	0.292686	-0.414215	-0.105308	Ciliated cells	1dpi	0.533599
AMPD1	0.441373	0.471571	#NAME?	-6.77574e-05	Ciliated cells	1dpi	0.326453
NRAS	0.154049	0.463877	0.145676	0.0364428	Ciliated cells	1dpi	0.333597
CSDE1	0.00332765	0.0499191	-0.202316	-0.136634	Ciliated cells	1dpi	1.30173
SIKE1	0.287077	0.471571	-0.186018	-0.0309798	Ciliated cells	1dpi	0.326453
SYCP1	0.417036	0.471571	#NAME?	-0.000182054	Ciliated cells	1dpi	0.326453
TSPAN2	0.370629	0.471571	0.00302553	0.0312451	Ciliated cells	1dpi	0.326453
LINC01765	0.00251661	0.0426319	-0.469969	-0.150311	Ciliated cells	1dpi	1.37027
NGF	0.39861	0.471571	#NAME?	-0.000512726	Ciliated cells	1dpi	0.326453
VANGL1	0.0888788	0.368573	0.274186	0.0634292	Ciliated cells	1dpi	0.433476
CASQ2	0.27953	0.471571	-0.0359716	-0.00218056	Ciliated cells	1dpi	0.326453
NHLH2	0.290548	0.471571	-0.943679	-0.00463229	Ciliated cells	1dpi	0.326453
SLC22A15	0.457714	0.479879	-0.120039	-0.0104175	Ciliated cells	1dpi	0.318868
AL365318.1	0.441373	0.471571	#NAME?	-0.000327549	Ciliated cells	1dpi	0.326453
MAB21L3	0.428911	0.471571	0.855793	0.00285014	Ciliated cells	1dpi	0.326453
ATP1A1	0.000146801	0.00453118	-0.366192	-0.228575	Ciliated cells	1dpi	2.34379
LINC01762	0.282148	0.471571	#NAME?	-0.00165104	Ciliated cells	1dpi	0.326453
AL136376.1	0.441373	0.471571	#NAME?	-0.000152643	Ciliated cells	1dpi	0.326453
AL390066.1	0.258133	0.471571	#NAME?	-0.00268638	Ciliated cells	1dpi	0.326453
CD58	0.0904737	0.371448	-0.438419	-0.0669477	Ciliated cells	1dpi	0.430102
IGSF3	0.137053	0.442717	0.186709	0.0416878	Ciliated cells	1dpi	0.353874
C1orf137	0.417036	0.471571	#NAME?	-0.000161063	Ciliated cells	1dpi	0.326453
AL157904.1	0.0220657	0.175501	4.43259	0.017027	Ciliated cells	1dpi	0.755719
PTGFRN	0.214291	0.471571	0.0966362	0.0347969	Ciliated cells	1dpi	0.326453
CD101	0.369888	0.471571	#NAME?	-0.000494202	Ciliated cells	1dpi	0.326453
AL445231.1	0.386539	0.471571	-0.937508	-0.00335361	Ciliated cells	1dpi	0.326453
TTF2	0.250305	0.471571	0.0964253	0.0194199	Ciliated cells	1dpi	0.326453
TRIM45	0.236147	0.471571	0.486814	0.0149744	Ciliated cells	1dpi	0.326453
VTCN1	0.259332	0.471571	-0.320764	-0.03662	Ciliated cells	1dpi	0.326453
AL358072.1	0.424169	0.471571	-0.87082	-0.00314831	Ciliated cells	1dpi	0.326453
MAN1A2	0.324356	0.471571	-0.0641358	-0.0306227	Ciliated cells	1dpi	0.326453
AL157902.1	0.383259	0.471571	#NAME?	-0.000456422	Ciliated cells	1dpi	0.326453
TENT5C	0.0676351	0.324839	0.162392	0.0351742	Ciliated cells	1dpi	0.488331
GDAP2	0.170912	0.471571	-0.368457	-0.044247	Ciliated cells	1dpi	0.326453
WDR3	0.0336099	0.224167	0.305158	0.0447949	Ciliated cells	1dpi	0.649429
SPAG17	0.000636999	0.0154766	-0.299021	-0.259924	Ciliated cells	1dpi	1.81032
TBX15	0.441373	0.471571	#NAME?	-8.69463e-05	Ciliated cells	1dpi	0.326453
AL139420.1	0.39861	0.471571	#NAME?	-0.000331269	Ciliated cells	1dpi	0.326453
WARS2	0.135845	0.440635	0.225508	0.0299857	Ciliated cells	1dpi	0.355921
WARS2-IT1	0.369888	0.471571	#NAME?	-0.00109005	Ciliated cells	1dpi	0.326453
AL359915.2	0.39558	0.471571	-0.113938	-0.0103694	Ciliated cells	1dpi	0.326453
AL359915.1	0.417036	0.471571	#NAME?	-0.000175042	Ciliated cells	1dpi	0.326453
LINC01780	0.39861	0.471571	#NAME?	-0.000338823	Ciliated cells	1dpi	0.326453
HAO2	0.417036	0.471571	#NAME?	-0.000270592	Ciliated cells	1dpi	0.326453
HSD3B2	0.441373	0.471571	#NAME?	-0.000111042	Ciliated cells	1dpi	0.326453
HSD3B1	0.417036	0.471571	#NAME?	-0.000295768	Ciliated cells	1dpi	0.326453
ZNF697	0.2624	0.471571	0.397326	0.00681326	Ciliated cells	1dpi	0.326453
PHGDH	0.000419638	0.0110075	-0.783973	-0.143728	Ciliated cells	1dpi	1.95831
HMGCS2	0.16161	0.471571	0.949907	0.00261108	Ciliated cells	1dpi	0.326453
REG4	0.337052	0.471571	#NAME?	-0.000556941	Ciliated cells	1dpi	0.326453
NOTCH2	0.158441	0.468117	0.14077	0.0333823	Ciliated cells	1dpi	0.329646
AC245008.1	0.319056	0.471571	#NAME?	-0.000947614	Ciliated cells	1dpi	0.326453
SEC22B	0.202996	0.471571	-0.23068	-0.0442395	Ciliated cells	1dpi	0.326453
NBPF26	0.454308	0.478069	0.169939	0.00644003	Ciliated cells	1dpi	0.320509
LINC00623	0.164833	0.471571	-0.308677	-0.043907	Ciliated cells	1dpi	0.326453
FCGR1B	0.000853843	0.0188033	3.49424	0.00519089	Ciliated cells	1dpi	1.72577
AC244453.2	0.169329	0.471571	0.868941	0.00623518	Ciliated cells	1dpi	0.326453
FAM72B	0.357933	0.471571	#NAME?	-0.000552797	Ciliated cells	1dpi	0.326453
SRGAP2C	0.371039	0.471571	-0.207596	-0.0229746	Ciliated cells	1dpi	0.326453
AC244021.1	0.327754	0.471571	#NAME?	-0.0012079	Ciliated cells	1dpi	0.326453
AL592494.3	0.282148	0.471571	#NAME?	-0.00152148	Ciliated cells	1dpi	0.326453
AC239800.2	0.237461	0.471571	#NAME?	-0.00416287	Ciliated cells	1dpi	0.326453
AC239800.3	0.160204	0.470789	0.26548	0.0262835	Ciliated cells	1dpi	0.327173
AC239798.2	0.354193	0.471571	0.280165	0.00385431	Ciliated cells	1dpi	0.326453
FAM72C	0.0848939	0.362213	1.53811	0.0045797	Ciliated cells	1dpi	0.441036
AC245595.1	0.106288	0.39713	0.175385	0.0279866	Ciliated cells	1dpi	0.401067
AC246785.3	0.369888	0.471571	#NAME?	-0.000524206	Ciliated cells	1dpi	0.326453
NBPF15	0.477597	0.489768	-0.00432301	-0.00467112	Ciliated cells	1dpi	0.310009
SRGAP2B	0.455393	0.478643	-0.0710628	-0.011284	Ciliated cells	1dpi	0.319988
FAM72D	0.161465	0.471571	1.32919	0.00303564	Ciliated cells	1dpi	0.326453
AC245014.3	0.325301	0.471571	0.327353	0.0130719	Ciliated cells	1dpi	0.326453
AC245014.1	0.269656	0.471571	#NAME?	-0.00166617	Ciliated cells	1dpi	0.326453
NBPF20	0.00690875	0.0843042	1.26123	0.0306424	Ciliated cells	1dpi	1.07415
GPR89A	0.425721	0.471571	-0.179367	-0.00576225	Ciliated cells	1dpi	0.326453
PDZK1	0.341679	0.471571	0.54356	0.00233179	Ciliated cells	1dpi	0.326453
CD160	0.369888	0.471571	#NAME?	-0.000647344	Ciliated cells	1dpi	0.326453
RNF115	0.155147	0.464573	0.242294	0.0988135	Ciliated cells	1dpi	0.332946
POLR3C	0.357983	0.471571	-0.0947945	-0.0169192	Ciliated cells	1dpi	0.326453
NUDT17	0.465667	0.483928	0.559135	0.00810528	Ciliated cells	1dpi	0.315219
PIAS3	0.279396	0.471571	0.0286616	0.0426016	Ciliated cells	1dpi	0.326453
ANKRD35	0.230029	0.471571	-0.44832	-0.051181	Ciliated cells	1dpi	0.326453
ITGA10	0.377941	0.471571	0.0213485	0.00291699	Ciliated cells	1dpi	0.326453
AC243547.1	0.441373	0.471571	#NAME?	-9.53001e-05	Ciliated cells	1dpi	0.326453
PEX11B	0.151708	0.461857	0.192188	0.0343546	Ciliated cells	1dpi	0.335492
RBM8A	0.000190822	0.00564075	-0.406282	-0.206048	Ciliated cells	1dpi	2.24866
LIX1L-AS1	0.42684	0.471571	-0.0559573	-0.00737431	Ciliated cells	1dpi	0.326453
LIX1L	0.373546	0.471571	-0.441853	-0.0103164	Ciliated cells	1dpi	0.326453
ANKRD34A	0.223657	0.471571	#NAME?	-0.00241469	Ciliated cells	1dpi	0.326453
POLR3GL	0.42761	0.471571	-0.00614798	-0.0430715	Ciliated cells	1dpi	0.326453
TXNIP	5.85958e-05	0.00224054	0.312413	0.384041	Ciliated cells	1dpi	2.64965
LINC01719	0.16962	0.471571	#NAME?	-0.00472647	Ciliated cells	1dpi	0.326453
NBPF10	0.341129	0.471571	0.417869	0.00734139	Ciliated cells	1dpi	0.326453
NOTCH2NL	0.488049	0.494996	0.281379	0.00795871	Ciliated cells	1dpi	0.305398
AC239799.2	0.385712	0.471571	0.481693	0.00559137	Ciliated cells	1dpi	0.326453
AC245407.2	0.441373	0.471571	#NAME?	-0.000109673	Ciliated cells	1dpi	0.326453
NBPF12	0.121408	0.420503	0.912261	0.0234268	Ciliated cells	1dpi	0.376231
PRKAB2	0.370519	0.471571	0.0172334	0.0253847	Ciliated cells	1dpi	0.326453
AC242426.2	0.232222	0.471571	0.0261915	0.0190836	Ciliated cells	1dpi	0.326453
FMO5	0.370285	0.471571	-0.0303652	-0.0172968	Ciliated cells	1dpi	0.326453
CHD1L	0.463116	0.482834	-0.0829353	-0.0252081	Ciliated cells	1dpi	0.316202
LINC00624	0.357933	0.471571	#NAME?	-0.00120976	Ciliated cells	1dpi	0.326453
BCL9	0.0798124	0.351052	0.235679	0.0367917	Ciliated cells	1dpi	0.454629
ACP6	0.211932	0.471571	0.309708	0.0319082	Ciliated cells	1dpi	0.326453
GJA5	0.441373	0.471571	#NAME?	-7.30187e-05	Ciliated cells	1dpi	0.326453
GPR89B	0.178593	0.471571	-0.899912	-0.0125251	Ciliated cells	1dpi	0.326453
AC239803.2	0.493573	0.497261	-0.0146918	-0.00163053	Ciliated cells	1dpi	0.303416
AC239803.3	0.310872	0.471571	#NAME?	-0.00163221	Ciliated cells	1dpi	0.326453
NBPF11	0.13978	0.446072	0.153609	0.0131854	Ciliated cells	1dpi	0.350595
AC239809.3	0.269656	0.471571	#NAME?	-0.00208291	Ciliated cells	1dpi	0.326453
AC239803.1	0.39861	0.471571	#NAME?	-0.000440212	Ciliated cells	1dpi	0.326453
LINC01731	8.96422e-12	2.5517e-09	inf	0.00569513	Ciliated cells	1dpi	8.59317
AC245100.1	0.451661	0.476872	0.0630689	0.00220252	Ciliated cells	1dpi	0.321598
AC245100.7	0.282148	0.471571	#NAME?	-0.00159171	Ciliated cells	1dpi	0.326453
PPIAL4G	0.337052	0.471571	#NAME?	-0.00100575	Ciliated cells	1dpi	0.326453
NBPF14	0.347314	0.471571	-0.269548	-0.0117563	Ciliated cells	1dpi	0.326453
NUDT4B	0.450112	0.476119	-0.742387	-0.00216261	Ciliated cells	1dpi	0.322285
PDE4DIP	0.00700255	0.0850225	-0.43272	-0.118571	Ciliated cells	1dpi	1.07047
AC239804.1	0.327754	0.471571	#NAME?	-0.00108799	Ciliated cells	1dpi	0.326453
NBPF9	0.147272	0.455424	0.0445456	0.0284743	Ciliated cells	1dpi	0.341584
AC245297.3	0.0435178	0.260456	0.2335	0.073927	Ciliated cells	1dpi	0.584266
AC245297.2	0.344406	0.471571	-1.02112	-0.00377237	Ciliated cells	1dpi	0.326453
NBPF19	0.131485	0.434997	0.471371	0.024002	Ciliated cells	1dpi	0.361513
HIST2H2BF	0.352641	0.471571	-0.321228	-0.023511	Ciliated cells	1dpi	0.326453
AC243772.2	0.455728	0.478777	-0.30923	-0.00422568	Ciliated cells	1dpi	0.319867
HIST2H3D	0.417036	0.471571	#NAME?	-0.00104276	Ciliated cells	1dpi	0.326453
HIST2H4A	0.354291	0.471571	-0.605114	-0.0102586	Ciliated cells	1dpi	0.326453
AC239868.3	0.00713177	0.0859633	0.819409	0.058162	Ciliated cells	1dpi	1.06569
HIST2H2AA4	0.0445475	0.261972	1.62927	0.00269551	Ciliated cells	1dpi	0.581745
HIST2H4B	0.21933	0.471571	#NAME?	-0.00515386	Ciliated cells	1dpi	0.326453
AC239868.2	0.0341162	0.226456	0.680097	0.0121408	Ciliated cells	1dpi	0.645017
HIST2H2BE	0.243785	0.471571	0.100825	0.0231637	Ciliated cells	1dpi	0.326453
HIST2H2AC	0.208625	0.471571	-0.96003	-0.00865702	Ciliated cells	1dpi	0.326453
HIST2H2AB	0.369888	0.471571	#NAME?	-0.00105777	Ciliated cells	1dpi	0.326453
BOLA1	0.191766	0.471571	-0.278361	-0.0410662	Ciliated cells	1dpi	0.326453
SV2A	0.211048	0.471571	#NAME?	-0.00404899	Ciliated cells	1dpi	0.326453
SF3B4	0.0790002	0.349485	-0.238774	-0.0730306	Ciliated cells	1dpi	0.456571
MTMR11	0.00703175	0.0851633	-2.04445	-0.0488683	Ciliated cells	1dpi	1.06975
OTUD7B	0.0490539	0.27597	-0.324202	-0.0656102	Ciliated cells	1dpi	0.559137
VPS45	0.0405226	0.249613	0.48137	0.0671084	Ciliated cells	1dpi	0.602733
PLEKHO1	0.443671	0.472941	-0.216437	-0.00866276	Ciliated cells	1dpi	0.325193
ANP32E	0.484504	0.493101	-0.0225215	-0.0420088	Ciliated cells	1dpi	0.307064
AC242988.1	0.441373	0.471571	#NAME?	-0.000112029	Ciliated cells	1dpi	0.326453
CA14	0.250661	0.471571	-0.258746	-0.00393357	Ciliated cells	1dpi	0.326453
APH1A	0.0596473	0.303595	0.179376	0.0661837	Ciliated cells	1dpi	0.517705
C1orf54	0.265477	0.471571	-0.848772	-0.00749621	Ciliated cells	1dpi	0.326453
CIART	0.0269459	0.197738	0.76218	0.0342216	Ciliated cells	1dpi	0.70391
MRPS21	1.59113e-05	0.000775617	-0.405052	-0.286476	Ciliated cells	1dpi	3.11035
PRPF3	0.0400646	0.248372	-0.778436	-0.0579299	Ciliated cells	1dpi	0.604897
RPRD2	0.121675	0.420735	0.124395	0.0628512	Ciliated cells	1dpi	0.375992
TARS2	0.106819	0.39803	-0.595473	-0.0341903	Ciliated cells	1dpi	0.400084
ECM1	0.35412	0.471571	-0.141351	-0.00409116	Ciliated cells	1dpi	0.326453
FALEC	0.448261	0.47522	0.175676	0.00435562	Ciliated cells	1dpi	0.323105
AL356356.1	0.369888	0.471571	#NAME?	-0.000518676	Ciliated cells	1dpi	0.326453
ADAMTSL4	0.25269	0.471571	#NAME?	-0.00270751	Ciliated cells	1dpi	0.326453
MCL1	0.000283433	0.0079406	0.339336	0.212582	Ciliated cells	1dpi	2.10015
ENSA	0.0963844	0.381821	-0.0948398	-0.0852367	Ciliated cells	1dpi	0.41814
GOLPH3L	0.0296687	0.210175	-0.295416	-0.0991986	Ciliated cells	1dpi	0.677418
HORMAD1	0.143014	0.450536	#NAME?	-0.00651499	Ciliated cells	1dpi	0.346271
CTSS	1.45833e-05	0.000718478	-0.375747	-0.326885	Ciliated cells	1dpi	3.14359
CTSK	0.251369	0.471571	-0.51099	-0.0116807	Ciliated cells	1dpi	0.326453
ARNT	0.115693	0.411405	-0.538119	-0.0447285	Ciliated cells	1dpi	0.385731
CTXND2	0.0486508	0.274948	-2.64736	-0.0189615	Ciliated cells	1dpi	0.56075
SETDB1	0.0711217	0.330244	-0.645267	-0.046183	Ciliated cells	1dpi	0.481165
CERS2	0.314542	0.471571	-0.147769	-0.02941	Ciliated cells	1dpi	0.326453
AL590133.2	0.383259	0.471571	#NAME?	-0.000414375	Ciliated cells	1dpi	0.326453
AL590133.1	0.327754	0.471571	#NAME?	-0.00115157	Ciliated cells	1dpi	0.326453
ANXA9	0.330968	0.471571	-0.04179	-0.00662775	Ciliated cells	1dpi	0.326453
MINDY1	0.13567	0.440336	0.203109	0.0245285	Ciliated cells	1dpi	0.356216
PRUNE1	0.250399	0.471571	0.119981	0.0180621	Ciliated cells	1dpi	0.326453
BNIPL	0.10914	0.401302	-0.724399	-0.0389817	Ciliated cells	1dpi	0.396529
C1orf56	0.0416682	0.253628	0.221453	0.0746453	Ciliated cells	1dpi	0.595802
CDC42SE1	0.0056761	0.0738982	0.370214	0.128476	Ciliated cells	1dpi	1.13137
MLLT11	0.416944	0.471571	-0.835098	-0.00534872	Ciliated cells	1dpi	0.326453
GABPB2	0.420246	0.471571	-0.110039	-0.0239152	Ciliated cells	1dpi	0.326453
SEMA6C	0.197036	0.471571	-2.26757	-0.0101935	Ciliated cells	1dpi	0.326453
SCNM1	0.0553046	0.293477	-0.46334	-0.0663822	Ciliated cells	1dpi	0.532426
LYSMD1	0.0364591	0.236378	0.538528	0.0285382	Ciliated cells	1dpi	0.626393
TMOD4	0.441373	0.471571	#NAME?	-7.53193e-05	Ciliated cells	1dpi	0.326453
VPS72	0.156393	0.466041	0.0866399	0.0473098	Ciliated cells	1dpi	0.331576
PIP5K1A	1.11766e-05	0.000570534	0.845572	0.149802	Ciliated cells	1dpi	3.24372
PSMD4	0.000756908	0.0178812	-0.336176	-0.16682	Ciliated cells	1dpi	1.7476
AL391069.2	0.413929	0.471571	-0.186178	-0.00455241	Ciliated cells	1dpi	0.326453
ZNF687	0.000687162	0.0165041	0.783932	0.0495713	Ciliated cells	1dpi	1.78241
PI4KB	0.485292	0.493664	-0.139451	-0.039787	Ciliated cells	1dpi	0.306569
AL391069.4	0.39861	0.471571	#NAME?	-0.000773974	Ciliated cells	1dpi	0.326453
RFX5	0.223959	0.471571	-0.296577	-0.0258797	Ciliated cells	1dpi	0.326453
AL391069.1	0.369888	0.471571	#NAME?	-0.000568954	Ciliated cells	1dpi	0.326453
AL391069.3	0.102019	0.389316	#NAME?	-0.00747922	Ciliated cells	1dpi	0.409697
SELENBP1	0.00303919	0.047241	-0.404848	-0.170142	Ciliated cells	1dpi	1.32568
PSMB4	0.204956	0.471571	-0.0460482	-0.0546402	Ciliated cells	1dpi	0.326453
POGZ	0.0575178	0.296835	0.154618	0.0754776	Ciliated cells	1dpi	0.527485
CGN	0.318391	0.471571	-0.080397	-0.0457588	Ciliated cells	1dpi	0.326453
TUFT1	0.0026139	0.0435467	0.456827	0.0649159	Ciliated cells	1dpi	1.36104
SNX27	0.34936	0.471571	-0.014771	-0.0410102	Ciliated cells	1dpi	0.326453
AL391335.1	0.417036	0.471571	#NAME?	-0.00021002	Ciliated cells	1dpi	0.326453
AL589765.1	0.441373	0.471571	#NAME?	-0.000165099	Ciliated cells	1dpi	0.326453
CELF3	0.369888	0.471571	#NAME?	-0.00052674	Ciliated cells	1dpi	0.326453
RIIAD1	0.00015735	0.00479615	-0.470628	-0.245553	Ciliated cells	1dpi	2.31911
AL589765.7	0.265503	0.471571	-0.908983	-0.0120335	Ciliated cells	1dpi	0.326453
MRPL9	0.396786	0.471571	-0.00851107	-0.0477386	Ciliated cells	1dpi	0.326453
OAZ3	0.0640164	0.315293	0.312521	0.027781	Ciliated cells	1dpi	0.501286
AL589765.4	0.327754	0.471571	#NAME?	-0.0013125	Ciliated cells	1dpi	0.326453
AL589765.5	0.347061	0.471571	#NAME?	-0.000694738	Ciliated cells	1dpi	0.326453
TDRKH	0.433359	0.471571	-0.0451441	-0.00741946	Ciliated cells	1dpi	0.326453
TDRKH-AS1	0.433173	0.471571	-0.35403	-0.00232952	Ciliated cells	1dpi	0.326453
AL589765.6	0.441373	0.471571	#NAME?	-0.000258052	Ciliated cells	1dpi	0.326453
LINGO4	0.247438	0.471571	#NAME?	-0.00225088	Ciliated cells	1dpi	0.326453
RORC	0.28252	0.471571	0.0265701	0.034092	Ciliated cells	1dpi	0.326453
C2CD4D	0.407983	0.471571	-0.125186	-0.00354094	Ciliated cells	1dpi	0.326453
AL450992.2	0.337052	0.471571	#NAME?	-0.000807575	Ciliated cells	1dpi	0.326453
THEM5	0.383259	0.471571	#NAME?	-0.000557834	Ciliated cells	1dpi	0.326453
THEM4	0.465163	0.483688	-0.319929	-0.016883	Ciliated cells	1dpi	0.315435
S100A10	0.0217726	0.174917	-0.131225	-0.25657	Ciliated cells	1dpi	0.757168
AL450992.1	0.0628803	0.311725	#NAME?	-0.0130913	Ciliated cells	1dpi	0.506229
S100A11	3.28185e-16	3.60332e-13	-0.435666	-1.57523	Ciliated cells	1dpi	12.4433
TCHH	0.122206	0.421624	0.850369	0.0139254	Ciliated cells	1dpi	0.375075
RPTN	0.357933	0.471571	#NAME?	-0.000762772	Ciliated cells	1dpi	0.326453
FLG-AS1	0.21933	0.471571	#NAME?	-0.00276149	Ciliated cells	1dpi	0.326453
AL589986.2	0.00731883	0.0861894	3.17563	0.0034399	Ciliated cells	1dpi	1.06455
HRNR	0.441373	0.471571	#NAME?	-6.41297e-05	Ciliated cells	1dpi	0.326453
FLG	0.441373	0.471571	#NAME?	-9.14375e-05	Ciliated cells	1dpi	0.326453
FLG2	0.417036	0.471571	#NAME?	-0.000321798	Ciliated cells	1dpi	0.326453
CRCT1	0.309617	0.471571	-0.836401	-0.00472496	Ciliated cells	1dpi	0.326453
LCE3E	0.177375	0.471571	0.514167	0.00341327	Ciliated cells	1dpi	0.326453
LCE3D	0.417036	0.471571	#NAME?	-0.00012046	Ciliated cells	1dpi	0.326453
LCE1E	0.383259	0.471571	#NAME?	-0.000415516	Ciliated cells	1dpi	0.326453
LCE1C	0.383259	0.471571	#NAME?	-0.000568238	Ciliated cells	1dpi	0.326453
IVL	0.469635	0.485858	-0.457723	-0.0114622	Ciliated cells	1dpi	0.31349
LINC01527	0.423068	0.471571	-0.12884	-0.00194986	Ciliated cells	1dpi	0.326453
SPRR5	0.288814	0.471571	#NAME?	-0.00121013	Ciliated cells	1dpi	0.326453
SPRR1A	0.162189	0.471571	0.609297	0.00214402	Ciliated cells	1dpi	0.326453
SPRR3	0.0334747	0.223653	0.431745	0.0539095	Ciliated cells	1dpi	0.650425
SPRR1B	0.00585805	0.0756799	0.672096	0.102756	Ciliated cells	1dpi	1.12102
SPRR2D	0.0618029	0.309609	0.0105619	0.0279575	Ciliated cells	1dpi	0.509186
SPRR2A	0.0478963	0.272489	0.401097	0.0400569	Ciliated cells	1dpi	0.564651
SPRR2E	0.378759	0.471571	-0.0729628	-0.00243439	Ciliated cells	1dpi	0.326453
SPRR2F	0.39	0.471571	-0.329145	-0.00303447	Ciliated cells	1dpi	0.326453
SPRR2G	0.383259	0.471571	#NAME?	-0.000359567	Ciliated cells	1dpi	0.326453
PGLYRP4	0.00598868	0.0769254	1.13169	0.0152601	Ciliated cells	1dpi	1.11393
S100A9	0.15651	0.466041	-0.17608	-0.277239	Ciliated cells	1dpi	0.331576
S100A12	0.472395	0.487107	-0.376153	-0.00358458	Ciliated cells	1dpi	0.312376
S100A8	0.399066	0.471571	0.176279	0.121406	Ciliated cells	1dpi	0.326453
S100A7	0.207743	0.471571	0.326569	0.0024522	Ciliated cells	1dpi	0.326453
BX470102.1	0.220651	0.471571	1.09123	0.00327475	Ciliated cells	1dpi	0.326453
S100A6	2.96897e-05	0.00128194	-0.227069	-1.35369	Ciliated cells	1dpi	2.89213
S100A5	0.150869	0.460618	0.449803	0.00678661	Ciliated cells	1dpi	0.336659
S100A4	0.480047	0.490917	-0.0524194	-0.101777	Ciliated cells	1dpi	0.308992
S100A3	0.152966	0.462155	#NAME?	-0.00619241	Ciliated cells	1dpi	0.335213
S100A2	0.138026	0.44444	-0.20361	-0.202277	Ciliated cells	1dpi	0.352186
S100A16	0.453203	0.477513	-0.0780709	-0.0532307	Ciliated cells	1dpi	0.321015
S100A14	0.343734	0.471571	-0.187141	-0.0715453	Ciliated cells	1dpi	0.326453
S100A13	0.00651557	0.0811989	-0.296689	-0.17563	Ciliated cells	1dpi	1.09045
S100A1	0.195802	0.471571	#NAME?	-0.00412203	Ciliated cells	1dpi	0.326453
AL162258.2	0.330536	0.471571	-0.108159	-0.0271709	Ciliated cells	1dpi	0.326453
CHTOP	0.453063	0.477483	0.00881624	0.0562294	Ciliated cells	1dpi	0.321042
SNAPIN	0.196935	0.471571	-0.141863	-0.0571351	Ciliated cells	1dpi	0.326453
ILF2	0.0900118	0.370654	-0.174272	-0.0759802	Ciliated cells	1dpi	0.431031
NPR1	0.441373	0.471571	#NAME?	-8.70788e-05	Ciliated cells	1dpi	0.326453
INTS3	0.21438	0.471571	0.0945646	0.0435869	Ciliated cells	1dpi	0.326453
SLC27A3	0.0237037	0.182301	-1.94857	-0.0373348	Ciliated cells	1dpi	0.739212
GATAD2B	0.0944381	0.379043	0.190569	0.0454175	Ciliated cells	1dpi	0.421312
AL358472.5	0.203601	0.471571	-0.108451	-0.00791617	Ciliated cells	1dpi	0.326453
DENND4B	0.0675723	0.324839	0.258539	0.0232026	Ciliated cells	1dpi	0.488331
CRTC2	0.179843	0.471571	-0.611926	-0.0326884	Ciliated cells	1dpi	0.326453
SLC39A1	0.122878	0.422928	-0.463759	-0.0592219	Ciliated cells	1dpi	0.373733
AL358472.4	0.196448	0.471571	0.184056	0.0056719	Ciliated cells	1dpi	0.326453
AL358472.3	0.28748	0.471571	-0.627857	-0.00405456	Ciliated cells	1dpi	0.326453
CREB3L4	0.0517455	0.2838	-0.671816	-0.0585773	Ciliated cells	1dpi	0.546988
JTB	0.038324	0.242957	-0.184112	-0.129411	Ciliated cells	1dpi	0.61447
AL358472.2	0.261546	0.471571	0.749211	0.00771693	Ciliated cells	1dpi	0.326453
RAB13	0.00402855	0.057801	-0.317933	-0.165122	Ciliated cells	1dpi	1.23806
RPS27	0.414558	0.471571	-0.00950432	-0.355412	Ciliated cells	1dpi	0.326453
NUP210L	0.319056	0.471571	#NAME?	-0.00119071	Ciliated cells	1dpi	0.326453
TPM3	0.134951	0.439301	-0.114411	-0.0682764	Ciliated cells	1dpi	0.357237
C1orf189	0.117554	0.414021	-0.719896	-0.022945	Ciliated cells	1dpi	0.382978
C1orf43	0.497148	0.498812	0.025452	0.0556172	Ciliated cells	1dpi	0.302063
UBAP2L	0.376198	0.471571	-0.0712384	-0.0246961	Ciliated cells	1dpi	0.326453
HAX1	0.00931936	0.101261	-0.343197	-0.123662	Ciliated cells	1dpi	0.994557
AQP10	0.0775344	0.345919	0.504145	0.0124711	Ciliated cells	1dpi	0.461025
ATP8B2	0.18611	0.471571	0.380435	0.0160257	Ciliated cells	1dpi	0.326453
IL6R-AS1	0.172623	0.471571	#NAME?	-0.00436479	Ciliated cells	1dpi	0.326453
IL6R	0.0148176	0.135304	-1.18	-0.0576403	Ciliated cells	1dpi	0.868691
SHE	0.39861	0.471571	#NAME?	-0.000308273	Ciliated cells	1dpi	0.326453
AL162591.2	0.383259	0.471571	#NAME?	-0.000371865	Ciliated cells	1dpi	0.326453
TDRD10	0.417036	0.471571	#NAME?	-0.000221437	Ciliated cells	1dpi	0.326453
UBE2Q1	0.3429	0.471571	0.0247692	0.0420759	Ciliated cells	1dpi	0.326453
CHRNB2	0.39861	0.471571	#NAME?	-0.000386627	Ciliated cells	1dpi	0.326453
AL592078.1	0.39861	0.471571	#NAME?	-0.000466202	Ciliated cells	1dpi	0.326453
ADAR	0.246507	0.471571	-0.119988	-0.0529411	Ciliated cells	1dpi	0.326453
KCNN3	0.177106	0.471571	1.2776	0.0284904	Ciliated cells	1dpi	0.326453
PMVK	0.144603	0.452788	-0.291395	-0.0475726	Ciliated cells	1dpi	0.344105
AL451085.1	0.329724	0.471571	-0.0588284	-0.00420928	Ciliated cells	1dpi	0.326453
PBXIP1	0.209208	0.471571	0.257114	0.0459314	Ciliated cells	1dpi	0.326453
PYGO2	0.053872	0.2897	0.286666	0.0409948	Ciliated cells	1dpi	0.538051
AL451085.2	0.0157231	0.140567	-2.35632	-0.0339959	Ciliated cells	1dpi	0.852115
SHC1	0.311981	0.471571	-0.0711923	-0.0315329	Ciliated cells	1dpi	0.326453
CKS1B	0.0604873	0.305779	-0.416677	-0.0773327	Ciliated cells	1dpi	0.514593
FLAD1	0.227332	0.471571	-0.279672	-0.0377101	Ciliated cells	1dpi	0.326453
LENEP	0.417036	0.471571	#NAME?	-0.000636199	Ciliated cells	1dpi	0.326453
ZBTB7B	0.0113548	0.116307	0.564312	0.0595011	Ciliated cells	1dpi	0.934393
DCST2	0.329394	0.471571	-0.782176	-0.00321436	Ciliated cells	1dpi	0.326453
DCST1	0.347061	0.471571	#NAME?	-0.000854288	Ciliated cells	1dpi	0.326453
DCST1-AS1	0.393589	0.471571	-0.862399	-0.00531967	Ciliated cells	1dpi	0.326453
ADAM15	0.14441	0.452675	0.150502	0.039942	Ciliated cells	1dpi	0.344214
EFNA4	0.40094	0.471571	0.150788	0.00999185	Ciliated cells	1dpi	0.326453
EFNA3	1.25727e-06	9.50454e-05	1.47289	0.0372717	Ciliated cells	1dpi	4.02207
EFNA1	0.173882	0.471571	0.23884	0.0469569	Ciliated cells	1dpi	0.326453
SLC50A1	0.300444	0.471571	-0.252453	-0.0556275	Ciliated cells	1dpi	0.326453
DPM3	0.0046802	0.0644247	-0.309609	-0.136365	Ciliated cells	1dpi	1.19095
KRTCAP2	0.00864965	0.0960669	-0.404874	-0.135073	Ciliated cells	1dpi	1.01743
TRIM46	0.304061	0.471571	-0.806702	-0.00396904	Ciliated cells	1dpi	0.326453
MUC1	0.0838001	0.359877	-0.0840795	-0.141861	Ciliated cells	1dpi	0.443846
AC234582.1	0.165315	0.471571	-0.200736	-0.0618484	Ciliated cells	1dpi	0.326453
THBS3	0.0775071	0.345864	-0.988914	-0.0187746	Ciliated cells	1dpi	0.461094
MTX1	0.0097719	0.104409	-0.326535	-0.110618	Ciliated cells	1dpi	0.981261
AC234582.2	0.327754	0.471571	#NAME?	-0.00140873	Ciliated cells	1dpi	0.326453
GBA	0.325356	0.471571	-0.104565	-0.0260758	Ciliated cells	1dpi	0.326453
FAM189B	0.274807	0.471571	-0.086647	-0.0330074	Ciliated cells	1dpi	0.326453
SCAMP3	0.360122	0.471571	-0.31328	-0.02512	Ciliated cells	1dpi	0.326453
CLK2	0.342684	0.471571	0.312838	0.0288055	Ciliated cells	1dpi	0.326453
HCN3	0.214743	0.471571	0.885708	0.0124991	Ciliated cells	1dpi	0.326453
PKLR	0.417036	0.471571	#NAME?	-0.00028898	Ciliated cells	1dpi	0.326453
FDPS	0.00281506	0.0459355	-0.443008	-0.172383	Ciliated cells	1dpi	1.33785
RUSC1-AS1	0.0878024	0.366336	-2.11638	-0.0149605	Ciliated cells	1dpi	0.43612
RUSC1	0.447049	0.474441	-0.147126	-0.0225403	Ciliated cells	1dpi	0.323818
ASH1L	0.000158152	0.00481071	0.377519	0.199332	Ciliated cells	1dpi	2.31779
ASH1L-AS1	0.327785	0.471571	-0.200049	-0.0262544	Ciliated cells	1dpi	0.326453
AL353807.2	0.39861	0.471571	#NAME?	-0.000299067	Ciliated cells	1dpi	0.326453
MSTO1	0.0284605	0.204619	0.985558	0.0569619	Ciliated cells	1dpi	0.689053
YY1AP1	0.329516	0.471571	-0.0179992	-0.0285736	Ciliated cells	1dpi	0.326453
DAP3	0.175679	0.471571	0.118776	0.0533026	Ciliated cells	1dpi	0.326453
GON4L	0.320913	0.471571	-0.109352	-0.0291677	Ciliated cells	1dpi	0.326453
SYT11	0.305507	0.471571	0.105607	0.00276088	Ciliated cells	1dpi	0.326453
RIT1	0.284717	0.471571	-0.0146036	-0.036346	Ciliated cells	1dpi	0.326453
KHDC4	0.301581	0.471571	0.103606	0.0371022	Ciliated cells	1dpi	0.326453
RXFP4	0.417036	0.471571	#NAME?	-0.00021684	Ciliated cells	1dpi	0.326453
ARHGEF2	0.406735	0.471571	-0.0539997	-0.016718	Ciliated cells	1dpi	0.326453
AL355388.2	0.310872	0.471571	#NAME?	-0.00176515	Ciliated cells	1dpi	0.326453
AL355388.1	0.417036	0.471571	#NAME?	-0.000485466	Ciliated cells	1dpi	0.326453
SSR2	0.0320751	0.219792	-0.369978	-0.103746	Ciliated cells	1dpi	0.657988
UBQLN4	0.493461	0.497261	-0.0423269	-0.0105164	Ciliated cells	1dpi	0.303416
LAMTOR2	0.00150111	0.0286516	-0.312123	-0.176608	Ciliated cells	1dpi	1.54285
RAB25	0.417981	0.471571	0.0205482	0.0812017	Ciliated cells	1dpi	0.326453
MEX3A	0.318731	0.471571	-0.113692	-0.0112547	Ciliated cells	1dpi	0.326453
LMNA	0.00304399	0.047241	-0.305121	-0.167958	Ciliated cells	1dpi	1.32568
SEMA4A	0.110139	0.403525	0.131881	0.0254466	Ciliated cells	1dpi	0.394129
SLC25A44	0.16169	0.471571	0.2232	0.0231503	Ciliated cells	1dpi	0.326453
PMF1-BGLAP	0.161465	0.471571	1.0168	0.00294211	Ciliated cells	1dpi	0.326453
PMF1	0.0446599	0.262483	0.464142	0.0485721	Ciliated cells	1dpi	0.580898
BGLAP	0.25269	0.471571	#NAME?	-0.00230963	Ciliated cells	1dpi	0.326453
PAQR6	0.350812	0.471571	-1.16925	-0.00843719	Ciliated cells	1dpi	0.326453
SMG5	0.210806	0.471571	0.26278	0.0369308	Ciliated cells	1dpi	0.326453
TMEM79	0.362048	0.471571	0.266801	0.0247034	Ciliated cells	1dpi	0.326453
GLMP	0.283453	0.471571	0.0567093	0.0179845	Ciliated cells	1dpi	0.326453
CCT3	0.0328717	0.221033	-0.160488	-0.100282	Ciliated cells	1dpi	0.655543
TSACC	0.204639	0.471571	-0.784983	-0.0153752	Ciliated cells	1dpi	0.326453
RHBG	0.486992	0.49452	0.35358	0.00447993	Ciliated cells	1dpi	0.305816
C1orf61	0.441373	0.471571	#NAME?	-7.29287e-05	Ciliated cells	1dpi	0.326453
AL139412.1	0.39861	0.471571	#NAME?	-0.00025628	Ciliated cells	1dpi	0.326453
MEF2D	0.216767	0.471571	0.102788	0.0213756	Ciliated cells	1dpi	0.326453
AL365181.1	0.39861	0.471571	#NAME?	-0.00028247	Ciliated cells	1dpi	0.326453
IQGAP3	0.383259	0.471571	#NAME?	-0.000417286	Ciliated cells	1dpi	0.326453
NAXE	0.459255	0.480697	-0.0685928	-0.0356486	Ciliated cells	1dpi	0.318128
GPATCH4	0.27222	0.471571	0.0931027	0.0203134	Ciliated cells	1dpi	0.326453
AL365181.4	0.39861	0.471571	#NAME?	-0.000306524	Ciliated cells	1dpi	0.326453
HAPLN2	0.000842984	0.0188033	4.42751	0.00560452	Ciliated cells	1dpi	1.72577
AL365181.2	0.303188	0.471571	-0.179399	-0.00426199	Ciliated cells	1dpi	0.326453
BCAN	0.417036	0.471571	#NAME?	-0.000236631	Ciliated cells	1dpi	0.326453
AL365181.3	0.44871	0.475402	-0.631083	-0.00580624	Ciliated cells	1dpi	0.322939
AL590666.2	0.357933	0.471571	#NAME?	-0.000941945	Ciliated cells	1dpi	0.326453
NES	0.369888	0.471571	#NAME?	-0.000719917	Ciliated cells	1dpi	0.326453
AL590666.3	0.327754	0.471571	#NAME?	-0.00112631	Ciliated cells	1dpi	0.326453
CRABP2	0.148804	0.457281	0.173612	0.0521476	Ciliated cells	1dpi	0.339817
ISG20L2	0.0226141	0.176451	0.332275	0.0601305	Ciliated cells	1dpi	0.753375
RRNAD1	0.409774	0.471571	-0.165288	-0.0233126	Ciliated cells	1dpi	0.326453
MRPL24	0.362493	0.471571	-0.188908	-0.0351305	Ciliated cells	1dpi	0.326453
HDGF	0.222099	0.471571	-0.0822511	-0.070421	Ciliated cells	1dpi	0.326453
PRCC	0.303272	0.471571	0.0262953	0.0347313	Ciliated cells	1dpi	0.326453
SH2D2A	0.369888	0.471571	#NAME?	-0.000371454	Ciliated cells	1dpi	0.326453
PEAR1	0.0079583	0.0908838	2.14152	0.00694249	Ciliated cells	1dpi	1.04151
LRRC71	0.0217	0.174607	-0.360025	-0.109839	Ciliated cells	1dpi	0.757938
ARHGEF11	0.39285	0.471571	-0.110879	-0.0174162	Ciliated cells	1dpi	0.326453
ETV3	0.0181877	0.155685	0.387996	0.0739434	Ciliated cells	1dpi	0.807754
AL138900.3	0.441373	0.471571	#NAME?	-9.36679e-05	Ciliated cells	1dpi	0.326453
FCRL2	0.263783	0.471571	#NAME?	-0.00195063	Ciliated cells	1dpi	0.326453
KIRREL1	0.175697	0.471571	#NAME?	-0.00446626	Ciliated cells	1dpi	0.326453
LINC01704	0.441373	0.471571	#NAME?	-9.34487e-05	Ciliated cells	1dpi	0.326453
CD1D	0.417036	0.471571	#NAME?	-0.000243047	Ciliated cells	1dpi	0.326453
AL138899.1	0.441373	0.471571	#NAME?	-0.000107383	Ciliated cells	1dpi	0.326453
OR10K1	0.417036	0.471571	#NAME?	-0.00018509	Ciliated cells	1dpi	0.326453
PYHIN1	0.383259	0.471571	#NAME?	-0.000342176	Ciliated cells	1dpi	0.326453
IFI16	0.0137496	0.129271	-0.32037	-0.149847	Ciliated cells	1dpi	0.888499
AIM2	0.00733955	0.0861894	2.16473	0.00237762	Ciliated cells	1dpi	1.06455
DUSP23	0.348773	0.471571	-0.119792	-0.0313092	Ciliated cells	1dpi	0.326453
SLAMF8	0.441373	0.471571	#NAME?	-0.000142458	Ciliated cells	1dpi	0.326453
AL590560.1	0.220877	0.471571	-1.56958	-0.00833358	Ciliated cells	1dpi	0.326453
VSIG8	0.203812	0.471571	0.175186	0.0112265	Ciliated cells	1dpi	0.326453
AL590560.2	0.152966	0.462155	#NAME?	-0.00650341	Ciliated cells	1dpi	0.335213
CFAP45	0.00667411	0.0823528	-0.247637	-0.14876	Ciliated cells	1dpi	1.08432
TAGLN2	3.64951e-05	0.00150801	-0.354491	-0.273928	Ciliated cells	1dpi	2.8216
IGSF9	0.0294161	0.208948	0.491034	0.036018	Ciliated cells	1dpi	0.679961
SLAMF9	0.25269	0.471571	#NAME?	-0.00200971	Ciliated cells	1dpi	0.326453
LINC01133	0.340699	0.471571	-0.0816848	-0.0438725	Ciliated cells	1dpi	0.326453
KCNJ10	0.39861	0.471571	#NAME?	-0.000289108	Ciliated cells	1dpi	0.326453
PIGM	0.49946	0.499695	-0.120522	-0.0159088	Ciliated cells	1dpi	0.301295
IGSF8	0.319515	0.471571	-0.295099	-0.0194039	Ciliated cells	1dpi	0.326453
ATP1A2	0.417036	0.471571	#NAME?	-0.000674979	Ciliated cells	1dpi	0.326453
ATP1A4	0.441373	0.471571	#NAME?	-0.000137783	Ciliated cells	1dpi	0.326453
CASQ1	0.417036	0.471571	#NAME?	-0.000232032	Ciliated cells	1dpi	0.326453
AL121987.2	0.0450187	0.263379	1.29973	0.00617189	Ciliated cells	1dpi	0.579418
PEA15	0.336573	0.471571	0.164241	0.0227373	Ciliated cells	1dpi	0.326453
DCAF8	0.126112	0.427486	-0.360328	-0.0635001	Ciliated cells	1dpi	0.369078
AL139011.2	0.347061	0.471571	#NAME?	-0.00115602	Ciliated cells	1dpi	0.326453
AL139011.1	0.236798	0.471571	-1.23591	-0.00585371	Ciliated cells	1dpi	0.326453
PEX19	0.297021	0.471571	0.202717	0.0314827	Ciliated cells	1dpi	0.326453
COPA	0.429005	0.471571	-0.0821322	-0.043976	Ciliated cells	1dpi	0.326453
NCSTN	0.220306	0.471571	-0.344897	-0.0504512	Ciliated cells	1dpi	0.326453
NHLH1	0.27577	0.471571	#NAME?	-0.00235097	Ciliated cells	1dpi	0.326453
VANGL2	0.103813	0.392652	0.100485	0.0333533	Ciliated cells	1dpi	0.405992
SLAMF6	0.441373	0.471571	#NAME?	-0.000119178	Ciliated cells	1dpi	0.326453
CD84	0.383259	0.471571	#NAME?	-0.000495754	Ciliated cells	1dpi	0.326453
SLAMF1	0.383259	0.471571	#NAME?	-0.000555873	Ciliated cells	1dpi	0.326453
AL121985.1	0.369888	0.471571	#NAME?	-0.000792535	Ciliated cells	1dpi	0.326453
CD48	0.417036	0.471571	#NAME?	-0.000459257	Ciliated cells	1dpi	0.326453
SLAMF7	0.158272	0.467957	#NAME?	-0.00445226	Ciliated cells	1dpi	0.329794
LY9	0.357933	0.471571	#NAME?	-0.000789447	Ciliated cells	1dpi	0.326453
ITLN1	0.357933	0.471571	#NAME?	-0.00068478	Ciliated cells	1dpi	0.326453
ITLN2	0.383259	0.471571	#NAME?	-0.000933188	Ciliated cells	1dpi	0.326453
F11R	0.0899716	0.370654	-0.135784	-0.090797	Ciliated cells	1dpi	0.431031
TSTD1	4.29145e-08	4.99738e-06	-0.418578	-0.437798	Ciliated cells	1dpi	5.30126
USF1	0.410739	0.471571	-0.150105	-0.0181584	Ciliated cells	1dpi	0.326453
ARHGAP30	0.122646	0.422544	0.689918	0.0256468	Ciliated cells	1dpi	0.374128
NECTIN4	0.0567602	0.296835	0.180132	0.0833797	Ciliated cells	1dpi	0.527485
AL591806.1	0.337052	0.471571	#NAME?	-0.00144313	Ciliated cells	1dpi	0.326453
KLHDC9	0.00623767	0.0789797	-0.368788	-0.146728	Ciliated cells	1dpi	1.10248
PFDN2	0.00926538	0.100865	-0.304948	-0.156338	Ciliated cells	1dpi	0.99626
NIT1	0.00320158	0.0484375	-0.687002	-0.115419	Ciliated cells	1dpi	1.31482
DEDD	0.396588	0.471571	-0.286675	-0.0236735	Ciliated cells	1dpi	0.326453
UFC1	1.61664e-07	1.57278e-05	-0.354103	-0.481404	Ciliated cells	1dpi	4.80333
AL590714.1	0.161507	0.471571	0.374915	0.0067873	Ciliated cells	1dpi	0.326453
USP21	0.394778	0.471571	0.168612	0.0208622	Ciliated cells	1dpi	0.326453
PPOX	1.52126e-06	0.000107885	-0.758205	-0.273737	Ciliated cells	1dpi	3.96704
B4GALT3	0.4403	0.471571	-0.115405	-0.0144477	Ciliated cells	1dpi	0.326453
ADAMTS4	0.383259	0.471571	#NAME?	-0.000492841	Ciliated cells	1dpi	0.326453
NDUFS2	0.005852	0.0756799	-0.3292	-0.136527	Ciliated cells	1dpi	1.12102
FCER1G	0.39861	0.471571	#NAME?	-0.000610885	Ciliated cells	1dpi	0.326453
TOMM40L	0.482245	0.492084	-0.478418	-0.00845564	Ciliated cells	1dpi	0.307961
NR1I3	0.0223934	0.175501	1.9598	0.00318121	Ciliated cells	1dpi	0.755719
PCP4L1	0.0155798	0.139613	0.605809	0.0336261	Ciliated cells	1dpi	0.855075
MPZ	0.421303	0.471571	0.124226	0.00260242	Ciliated cells	1dpi	0.326453
SDHC	0.00928563	0.10099	-0.246798	-0.143977	Ciliated cells	1dpi	0.995722
CFAP126	3.91051e-05	0.0016015	-0.319378	-0.262317	Ciliated cells	1dpi	2.79547
AL592295.4	0.306005	0.471571	-0.195224	-0.00252126	Ciliated cells	1dpi	0.326453
AL592295.3	0.441373	0.471571	#NAME?	-9.17671e-05	Ciliated cells	1dpi	0.326453
FCGR2A	0.000521203	0.013177	2.78172	0.00639562	Ciliated cells	1dpi	1.88019
HSPA6	0.306269	0.471571	-2.90346	-0.0633883	Ciliated cells	1dpi	0.326453
FCGR3A	0.441373	0.471571	#NAME?	-6.86182e-05	Ciliated cells	1dpi	0.326453
FCRLB	0.0519681	0.284412	1.48348	0.0106432	Ciliated cells	1dpi	0.546052
DUSP12	0.498995	0.499454	-0.229078	-0.0305922	Ciliated cells	1dpi	0.301504
AL359541.1	0.39861	0.471571	#NAME?	-0.000429622	Ciliated cells	1dpi	0.326453
ATF6	0.270244	0.471571	-0.140313	-0.0322877	Ciliated cells	1dpi	0.326453
OLFML2B	0.417036	0.471571	#NAME?	-0.000190844	Ciliated cells	1dpi	0.326453
NOS1AP	0.0477241	0.272033	-1.50199	-0.0250156	Ciliated cells	1dpi	0.565378
C1orf226	0.324513	0.471571	-0.0848775	-0.0144459	Ciliated cells	1dpi	0.326453
SPATA46	0.441373	0.471571	#NAME?	-0.000124734	Ciliated cells	1dpi	0.326453
SH2D1B	0.00305145	0.047241	3.68909	0.00474773	Ciliated cells	1dpi	1.32568
UHMK1	0.200235	0.471571	-0.118342	-0.0467274	Ciliated cells	1dpi	0.326453
AL596325.1	0.383259	0.471571	#NAME?	-0.00046863	Ciliated cells	1dpi	0.326453
UAP1	0.324331	0.471571	-0.0242603	-0.0563074	Ciliated cells	1dpi	0.326453
DDR2	0.459528	0.480884	-0.385108	-0.00189439	Ciliated cells	1dpi	0.317959
HSD17B7	0.102858	0.391094	0.290392	0.040702	Ciliated cells	1dpi	0.407719
CCDC190	0.0238581	0.183243	-0.245551	-0.117954	Ciliated cells	1dpi	0.736972
RGS4	0.455527	0.478719	-0.386364	-0.00537285	Ciliated cells	1dpi	0.31992
RGS5	0.373791	0.471571	-0.0182466	-0.00666018	Ciliated cells	1dpi	0.326453
AL499616.1	0.00084659	0.0188033	4.18662	0.0043117	Ciliated cells	1dpi	1.72577
RGS5-1	0.15959	0.470064	0.217753	0.0190463	Ciliated cells	1dpi	0.327843
NUF2	0.0848099	0.362213	#NAME?	-0.0106532	Ciliated cells	1dpi	0.441036
PBX1	0.0589761	0.301778	-0.215875	-0.0937804	Ciliated cells	1dpi	0.520312
AL357568.1	0.39861	0.471571	#NAME?	-0.000419552	Ciliated cells	1dpi	0.326453
AL356441.1	0.417036	0.471571	#NAME?	-0.000292504	Ciliated cells	1dpi	0.326453
MGST3	9.93513e-07	7.79164e-05	-0.365589	-0.366894	Ciliated cells	1dpi	4.10837
ALDH9A1	0.0475423	0.271332	-0.314534	-0.0897317	Ciliated cells	1dpi	0.566499
AL451074.6	0.39861	0.471571	#NAME?	-0.000428389	Ciliated cells	1dpi	0.326453
TMCO1	0.00902916	0.0992201	-0.264031	-0.147814	Ciliated cells	1dpi	1.0034
AL451074.2	0.459248	0.480697	-0.574801	-0.00248152	Ciliated cells	1dpi	0.318128
UCK2	0.240033	0.471571	0.154295	0.0105703	Ciliated cells	1dpi	0.326453
AL358115.1	0.347061	0.471571	#NAME?	-0.000662209	Ciliated cells	1dpi	0.326453
FAM78B	0.39861	0.471571	#NAME?	-0.000813584	Ciliated cells	1dpi	0.326453
POGK	0.0437425	0.261423	0.538527	0.057463	Ciliated cells	1dpi	0.582656
TADA1	0.204434	0.471571	0.147865	0.0134116	Ciliated cells	1dpi	0.326453
ILDR2	0.369888	0.471571	#NAME?	-0.000758552	Ciliated cells	1dpi	0.326453
GPA33	0.172623	0.471571	#NAME?	-0.0036766	Ciliated cells	1dpi	0.326453
DUSP27	0.347061	0.471571	#NAME?	-0.000696423	Ciliated cells	1dpi	0.326453
AL451050.2	0.211048	0.471571	#NAME?	-0.00317362	Ciliated cells	1dpi	0.326453
POU2F1	0.290672	0.471571	-0.281009	-0.0524182	Ciliated cells	1dpi	0.326453
CD247	0.441373	0.471571	#NAME?	-0.000125085	Ciliated cells	1dpi	0.326453
AL359962.2	0.417036	0.471571	#NAME?	-0.000353372	Ciliated cells	1dpi	0.326453
CREG1	0.166579	0.471571	0.107849	0.0344414	Ciliated cells	1dpi	0.326453
AL031733.2	0.441373	0.471571	#NAME?	-0.000335497	Ciliated cells	1dpi	0.326453
RCSD1	0.417036	0.471571	#NAME?	-0.000178149	Ciliated cells	1dpi	0.326453
MPZL1	0.16369	0.471571	0.111267	0.0413154	Ciliated cells	1dpi	0.326453
ADCY10	0.39861	0.471571	#NAME?	-0.000345256	Ciliated cells	1dpi	0.326453
Z99943.1	0.00725698	0.0861894	4.03646	0.0100591	Ciliated cells	1dpi	1.06455
MPC2	0.0223677	0.175501	-0.174332	-0.125263	Ciliated cells	1dpi	0.755719
DCAF6	0.477165	0.489611	0.0117151	0.0279716	Ciliated cells	1dpi	0.310149
GPR161	0.0143138	0.132331	0.85685	0.0236635	Ciliated cells	1dpi	0.87834
TIPRL	0.00802259	0.0913465	-0.43256	-0.126463	Ciliated cells	1dpi	1.03931
SFT2D2	0.317417	0.471571	0.0221977	0.0488965	Ciliated cells	1dpi	0.326453
TBX19	0.045645	0.264717	#NAME?	-0.0145353	Ciliated cells	1dpi	0.577218
AL023755.1	0.441373	0.471571	#NAME?	-0.000141074	Ciliated cells	1dpi	0.326453
XCL1	0.39861	0.471571	#NAME?	-0.000230747	Ciliated cells	1dpi	0.326453
LINC00626	0.383259	0.471571	#NAME?	-0.000593225	Ciliated cells	1dpi	0.326453
LINC00970	0.383259	0.471571	#NAME?	-0.000482724	Ciliated cells	1dpi	0.326453
AL031726.1	0.441373	0.471571	#NAME?	-0.000126679	Ciliated cells	1dpi	0.326453
ATP1B1	0.24378	0.471571	-0.0902959	-0.0744832	Ciliated cells	1dpi	0.326453
NME7	0.00790967	0.0905527	-0.218227	-0.125916	Ciliated cells	1dpi	1.0431
BLZF1	0.432042	0.471571	-0.0693428	-0.0249062	Ciliated cells	1dpi	0.326453
CCDC181	0.162082	0.471571	-0.102307	-0.0738869	Ciliated cells	1dpi	0.326453
SLC19A2	0.072168	0.332529	0.559395	0.0388743	Ciliated cells	1dpi	0.47817
AL021068.1	3.06517e-06	0.000190495	2.13679	0.0169442	Ciliated cells	1dpi	3.72012
F5	0.436328	0.471571	-0.195578	-0.0135387	Ciliated cells	1dpi	0.326453
SELP	0.000398037	0.0105368	2.23752	0.0202596	Ciliated cells	1dpi	1.97729
C1orf112	0.189644	0.471571	-1.75433	-0.0182432	Ciliated cells	1dpi	0.326453
SELL	0.369755	0.471571	-0.677587	-0.00229543	Ciliated cells	1dpi	0.326453
SELE	0.383259	0.471571	#NAME?	-0.000330561	Ciliated cells	1dpi	0.326453
METTL18	0.444647	0.473141	-0.0630989	-0.0130316	Ciliated cells	1dpi	0.325009
SCYL3	0.252318	0.471571	-0.15727	-0.0362626	Ciliated cells	1dpi	0.326453
KIFAP3	0.491086	0.496315	-7.37309e-05	-0.0435493	Ciliated cells	1dpi	0.304243
GORAB	0.100116	0.386773	0.273054	0.0169168	Ciliated cells	1dpi	0.412544
PRRX1	0.417036	0.471571	#NAME?	-0.000253795	Ciliated cells	1dpi	0.326453
MROH9	0.354536	0.471571	-0.223943	-0.0289036	Ciliated cells	1dpi	0.326453
FMO3	0.369985	0.471571	-0.585363	-0.00972588	Ciliated cells	1dpi	0.326453
FMO2	0.253051	0.471571	0.366411	0.0128874	Ciliated cells	1dpi	0.326453
AL021026.1	0.0724866	0.333731	-0.751188	-0.0459195	Ciliated cells	1dpi	0.476604
AL445673.1	0.417036	0.471571	#NAME?	-0.00017523	Ciliated cells	1dpi	0.326453
FMO1	0.357933	0.471571	#NAME?	-0.000763717	Ciliated cells	1dpi	0.326453
FMO4	0.487538	0.494801	-0.0745738	-0.0060497	Ciliated cells	1dpi	0.305569
PRRC2C	0.404418	0.471571	0.001049	0.0661957	Ciliated cells	1dpi	0.326453
MYOCOS	0.347061	0.471571	#NAME?	-0.000684297	Ciliated cells	1dpi	0.326453
VAMP4	0.429244	0.471571	-0.233194	-0.0308837	Ciliated cells	1dpi	0.326453
METTL13	0.31581	0.471571	-0.0257442	-0.0230342	Ciliated cells	1dpi	0.326453
DNM3	0.0337404	0.224777	0.967307	0.0263393	Ciliated cells	1dpi	0.648249
DNM3OS	0.441373	0.471571	#NAME?	-0.000127485	Ciliated cells	1dpi	0.326453
PIGC	0.171273	0.471571	-0.349433	-0.0464701	Ciliated cells	1dpi	0.326453
C1orf105	0.357933	0.471571	#NAME?	-0.00107743	Ciliated cells	1dpi	0.326453
SUCO	0.111074	0.4051	0.2022	0.0496465	Ciliated cells	1dpi	0.392438
TNFSF18	0.441373	0.471571	#NAME?	-0.000340254	Ciliated cells	1dpi	0.326453
TNFSF4	0.282148	0.471571	#NAME?	-0.00180568	Ciliated cells	1dpi	0.326453
AL645568.1	0.0901502	0.370654	#NAME?	-0.00882164	Ciliated cells	1dpi	0.431031
PRDX6	0.000329275	0.00899536	-0.278634	-0.205486	Ciliated cells	1dpi	2.04598
SLC9C2	0.111548	0.405793	-0.72763	-0.0297614	Ciliated cells	1dpi	0.391695
AL139142.1	0.441373	0.471571	#NAME?	-0.000225824	Ciliated cells	1dpi	0.326453
ANKRD45	0.393606	0.471571	-0.0538328	-0.0553833	Ciliated cells	1dpi	0.326453
TEX50	0.39861	0.471571	#NAME?	-0.000528263	Ciliated cells	1dpi	0.326453
KLHL20	0.490894	0.496258	-0.157512	-0.0245308	Ciliated cells	1dpi	0.304292
CENPL	0.275601	0.471571	-0.027422	-0.00779491	Ciliated cells	1dpi	0.326453
DARS2	0.362846	0.471571	-0.206025	-0.0141014	Ciliated cells	1dpi	0.326453
GAS5-AS1	0.341123	0.471571	-0.631442	-0.00293473	Ciliated cells	1dpi	0.326453
ZBTB37	0.0448377	0.26289	0.311855	0.0444297	Ciliated cells	1dpi	0.580226
SERPINC1	0.357933	0.471571	#NAME?	-0.000715769	Ciliated cells	1dpi	0.326453
RC3H1	0.0478728	0.272477	0.226545	0.0775963	Ciliated cells	1dpi	0.564671
AL121983.1	0.0102541	0.108156	1.14178	0.0121001	Ciliated cells	1dpi	0.965951
AL121983.2	0.152966	0.462155	#NAME?	-0.00503305	Ciliated cells	1dpi	0.335213
RABGAP1L	0.0549049	0.29223	-0.180507	-0.0857445	Ciliated cells	1dpi	0.534275
GPR52	0.39861	0.471571	#NAME?	-0.000723242	Ciliated cells	1dpi	0.326453
Z99127.1	0.347061	0.471571	#NAME?	-0.00108455	Ciliated cells	1dpi	0.326453
CACYBP	0.0079139	0.0905562	-0.347318	-0.13796	Ciliated cells	1dpi	1.04308
MRPS14	0.282312	0.471571	-0.185684	-0.0376575	Ciliated cells	1dpi	0.326453
KIAA0040	0.0927199	0.376066	0.35764	0.0178668	Ciliated cells	1dpi	0.424736
AL513329.1	0.383259	0.471571	#NAME?	-0.000595148	Ciliated cells	1dpi	0.326453
COP1	0.462768	0.482654	-0.0754545	-0.0321658	Ciliated cells	1dpi	0.316364
AL590723.1	0.0136431	0.129271	3.5715	0.00772494	Ciliated cells	1dpi	0.888499
AL359265.3	0.215129	0.471571	#NAME?	-0.00410734	Ciliated cells	1dpi	0.326453
PAPPA2	0.00188585	0.0339968	2.01467	0.0310121	Ciliated cells	1dpi	1.46856
ASTN1	0.319056	0.471571	#NAME?	-0.00106012	Ciliated cells	1dpi	0.326453
BRINP2	0.441373	0.471571	#NAME?	-8.09612e-05	Ciliated cells	1dpi	0.326453
SEC16B	0.0973635	0.383303	-1.40498	-0.0194007	Ciliated cells	1dpi	0.416458
RASAL2-AS1	0.199461	0.471571	#NAME?	-0.00436551	Ciliated cells	1dpi	0.326453
RASAL2	0.111564	0.405793	0.160652	0.0714559	Ciliated cells	1dpi	0.391695
CLEC20A	0.347061	0.471571	#NAME?	-0.000752018	Ciliated cells	1dpi	0.326453
C1orf220	0.251638	0.471571	-0.277838	-0.00283448	Ciliated cells	1dpi	0.326453
AL137796.1	0.347061	0.471571	#NAME?	-0.000699674	Ciliated cells	1dpi	0.326453
AL449106.1	0.332918	0.471571	0.386916	0.0050121	Ciliated cells	1dpi	0.326453
RALGPS2	0.468721	0.485437	-0.0576684	-0.0487416	Ciliated cells	1dpi	0.313867
ANGPTL1	0.282148	0.471571	#NAME?	-0.00233711	Ciliated cells	1dpi	0.326453
FAM20B	0.146549	0.454408	0.147196	0.0513754	Ciliated cells	1dpi	0.342554
TOR3A	0.173537	0.471571	-0.296805	-0.0297671	Ciliated cells	1dpi	0.326453
ABL2	0.0146583	0.134171	0.278828	0.0656307	Ciliated cells	1dpi	0.872342
SOAT1	0.373399	0.471571	0.00577128	0.0430491	Ciliated cells	1dpi	0.326453
AXDND1	0.289616	0.471571	0.148181	0.00959388	Ciliated cells	1dpi	0.326453
AL160286.3	0.383259	0.471571	#NAME?	-0.000500419	Ciliated cells	1dpi	0.326453
TDRD5	0.288814	0.471571	#NAME?	-0.00171865	Ciliated cells	1dpi	0.326453
FAM163A	0.417036	0.471571	#NAME?	-0.000263031	Ciliated cells	1dpi	0.326453
AL359853.1	0.441373	0.471571	#NAME?	-0.000162514	Ciliated cells	1dpi	0.326453
TOR1AIP2	0.113625	0.409321	0.238518	0.0744837	Ciliated cells	1dpi	0.387936
AL353708.3	0.144109	0.452072	0.360185	0.0104799	Ciliated cells	1dpi	0.344792
TOR1AIP1	0.474714	0.488311	0.0080502	0.0275041	Ciliated cells	1dpi	0.311304
AL353708.1	0.496348	0.498549	0.602374	0.00316728	Ciliated cells	1dpi	0.302293
CEP350	0.495937	0.49834	-0.00154746	-0.0759926	Ciliated cells	1dpi	0.302474
AL390718.1	0.337052	0.471571	#NAME?	-0.000755089	Ciliated cells	1dpi	0.326453
QSOX1	0.477151	0.489611	-0.0861113	-0.0374838	Ciliated cells	1dpi	0.310149
LHX4	0.27577	0.471571	#NAME?	-0.00232459	Ciliated cells	1dpi	0.326453
ACBD6	0.308735	0.471571	0.00915337	0.0414205	Ciliated cells	1dpi	0.326453
XPR1	0.112035	0.40667	-0.292912	-0.0605113	Ciliated cells	1dpi	0.390758
KIAA1614	0.282148	0.471571	#NAME?	-0.00152161	Ciliated cells	1dpi	0.326453
AL162431.2	0.263586	0.471571	0.797596	0.00253059	Ciliated cells	1dpi	0.326453
KIAA1614-AS1	0.269656	0.471571	#NAME?	-0.00168914	Ciliated cells	1dpi	0.326453
STX6	0.133278	0.437038	0.167791	0.0401121	Ciliated cells	1dpi	0.359481
MR1	0.2839	0.471571	-0.0426083	-0.0410926	Ciliated cells	1dpi	0.326453
IER5	6.14791e-10	1.14316e-07	0.764805	0.299574	Ciliated cells	1dpi	6.94189
LINC01732	0.41172	0.471571	-0.339802	-0.0118996	Ciliated cells	1dpi	0.326453
CACNA1E	0.383259	0.471571	#NAME?	-0.000331769	Ciliated cells	1dpi	0.326453
ZNF648	0.307097	0.471571	-0.281892	-0.00417054	Ciliated cells	1dpi	0.326453
AL355482.1	0.0929624	0.376239	#NAME?	-0.01004	Ciliated cells	1dpi	0.424536
AL355482.2	0.423213	0.471571	-0.436907	-0.00244303	Ciliated cells	1dpi	0.326453
AL390856.1	0.441373	0.471571	#NAME?	-0.000123251	Ciliated cells	1dpi	0.326453
LINC01344	0.354694	0.471571	-1.30024	-0.00426223	Ciliated cells	1dpi	0.326453
GLUL	0.00902261	0.0992201	-0.205183	-0.240908	Ciliated cells	1dpi	1.0034
TEDDM1	0.39861	0.471571	#NAME?	-0.000330533	Ciliated cells	1dpi	0.326453
RNASEL	0.431735	0.471571	0.0215175	0.0120921	Ciliated cells	1dpi	0.326453
RGS16	0.482196	0.492075	-1.00399	-0.00416832	Ciliated cells	1dpi	0.307969
LINC01686	0.39861	0.471571	#NAME?	-0.00030197	Ciliated cells	1dpi	0.326453
NPL	0.0749159	0.339225	0.0620084	0.0229803	Ciliated cells	1dpi	0.469512
DHX9	0.474906	0.488464	0.00103539	0.0494871	Ciliated cells	1dpi	0.311167
LAMC1	0.219194	0.471571	0.199048	0.0354437	Ciliated cells	1dpi	0.326453
LAMC2	0.0635888	0.314265	0.150959	0.0840769	Ciliated cells	1dpi	0.502704
NMNAT2	0.327267	0.471571	0.0552607	0.00801314	Ciliated cells	1dpi	0.326453
SMG7	0.0308942	0.215591	0.228314	0.076619	Ciliated cells	1dpi	0.666369
NCF2	0.419043	0.471571	-0.220653	-0.0461123	Ciliated cells	1dpi	0.326453
ARPC5	0.0181681	0.155668	-0.330164	-0.125572	Ciliated cells	1dpi	0.807801
RGL1	0.353489	0.471571	-0.00592279	-0.0378228	Ciliated cells	1dpi	0.326453
APOBEC4	0.0192559	0.161214	-0.396994	-0.0900545	Ciliated cells	1dpi	0.792598
COLGALT2	0.369888	0.471571	#NAME?	-0.000570186	Ciliated cells	1dpi	0.326453
TSEN15	0.428206	0.471571	-0.35408	-0.0202871	Ciliated cells	1dpi	0.326453
AL445228.2	0.295799	0.471571	#NAME?	-0.00171328	Ciliated cells	1dpi	0.326453
C1orf21	0.262487	0.471571	-0.213408	-0.0360138	Ciliated cells	1dpi	0.326453
EDEM3	0.254001	0.471571	-0.231976	-0.0425163	Ciliated cells	1dpi	0.326453
FAM129A	0.091275	0.373672	0.451882	0.0355006	Ciliated cells	1dpi	0.42751
LINC01633	0.383259	0.471571	#NAME?	-0.000427145	Ciliated cells	1dpi	0.326453
RNF2	0.325977	0.471571	-0.191659	-0.0293629	Ciliated cells	1dpi	0.326453
TRMT1L	0.0207074	0.169549	-0.358265	-0.101061	Ciliated cells	1dpi	0.770705
SWT1	0.339117	0.471571	0.155104	0.0128288	Ciliated cells	1dpi	0.326453
IVNS1ABP	0.0708974	0.330244	-0.1916	-0.0665674	Ciliated cells	1dpi	0.481165
AL078644.2	0.176481	0.471571	1.16701	0.00273772	Ciliated cells	1dpi	0.326453
AL133383.1	0.347061	0.471571	#NAME?	-0.000782721	Ciliated cells	1dpi	0.326453
HMCN1	0.420704	0.471571	-0.851654	-0.00286945	Ciliated cells	1dpi	0.326453
PRG4	0.441373	0.471571	#NAME?	-8.25174e-05	Ciliated cells	1dpi	0.326453
TPR	0.00911458	0.0996939	-0.205082	-0.119239	Ciliated cells	1dpi	1.00133
ODR4	0.201554	0.471571	0.250707	0.0432523	Ciliated cells	1dpi	0.326453
OCLM	0.357933	0.471571	#NAME?	-0.00067537	Ciliated cells	1dpi	0.326453
AL596220.1	0.327754	0.471571	#NAME?	-0.00139732	Ciliated cells	1dpi	0.326453
PDC	0.441373	0.471571	#NAME?	-0.00012232	Ciliated cells	1dpi	0.326453
AL096803.3	0.347061	0.471571	#NAME?	-0.000818045	Ciliated cells	1dpi	0.326453
PTGS2	5.80816e-06	0.000329038	2.06575	0.199156	Ciliated cells	1dpi	3.48275
PACERR	0.0992898	0.386458	2.36011	0.00511928	Ciliated cells	1dpi	0.412898
PLA2G4A	0.350062	0.471571	-0.414979	-0.00766975	Ciliated cells	1dpi	0.326453
LINC01701	0.441373	0.471571	#NAME?	-0.000123953	Ciliated cells	1dpi	0.326453
AL390957.1	0.324824	0.471571	-0.00876594	-0.0216654	Ciliated cells	1dpi	0.326453
RGS1	0.0416213	0.253455	1.37105	0.0163407	Ciliated cells	1dpi	0.5961
RGS13	0.417036	0.471571	#NAME?	-0.000431016	Ciliated cells	1dpi	0.326453
AL136454.1	0.315349	0.471571	1.18105	0.0033677	Ciliated cells	1dpi	0.326453
RGS2	0.179903	0.471571	-2.20514	-0.0156666	Ciliated cells	1dpi	0.326453
UCHL5	0.0783104	0.347849	-0.52896	-0.0620698	Ciliated cells	1dpi	0.458609
TROVE2	0.319483	0.471571	-0.138039	-0.0335576	Ciliated cells	1dpi	0.326453
GLRX2	0.437846	0.471571	-0.103084	-0.0300373	Ciliated cells	1dpi	0.326453
CDC73	0.175249	0.471571	-0.190305	-0.039183	Ciliated cells	1dpi	0.326453
B3GALT2	0.0401121	0.248372	0.929381	0.0065572	Ciliated cells	1dpi	0.604897
LINC01031	0.303457	0.471571	0.710492	0.00927595	Ciliated cells	1dpi	0.326453
KCNT2	0.39861	0.471571	#NAME?	-0.000284007	Ciliated cells	1dpi	0.326453
CFH	0.163203	0.471571	-0.150407	-0.0646046	Ciliated cells	1dpi	0.326453
CFHR3	0.25383	0.471571	0.294662	0.00630849	Ciliated cells	1dpi	0.326453
CFHR1	0.39861	0.471571	#NAME?	-0.000358394	Ciliated cells	1dpi	0.326453
CFHR4	0.417036	0.471571	#NAME?	-0.000268317	Ciliated cells	1dpi	0.326453
ASPM	0.0458443	0.265452	0.764863	0.0108749	Ciliated cells	1dpi	0.576013
ZBTB41	0.283744	0.471571	-0.267862	-0.0470531	Ciliated cells	1dpi	0.326453
CRB1	0.463906	0.483186	-0.428728	-0.00342258	Ciliated cells	1dpi	0.315886
DENND1B	0.342595	0.471571	-0.0276914	-0.035354	Ciliated cells	1dpi	0.326453
C1orf53	0.174722	0.471571	0.0691855	0.0356395	Ciliated cells	1dpi	0.326453
LHX9	0.417036	0.471571	#NAME?	-0.00021117	Ciliated cells	1dpi	0.326453
NEK7	0.405663	0.471571	0.149626	0.0481458	Ciliated cells	1dpi	0.326453
ATP6V1G3	0.337052	0.471571	#NAME?	-0.00141774	Ciliated cells	1dpi	0.326453
PTPRC	0.357933	0.471571	#NAME?	-0.00141653	Ciliated cells	1dpi	0.326453
MIR181A1HG	0.241783	0.471571	0.469431	0.0137966	Ciliated cells	1dpi	0.326453
NR5A2	0.264922	0.471571	-1.87035	-0.00774011	Ciliated cells	1dpi	0.326453
LINC00862	0.228116	0.471571	#NAME?	-0.00288476	Ciliated cells	1dpi	0.326453
AC097065.2	0.417036	0.471571	#NAME?	-0.000154508	Ciliated cells	1dpi	0.326453
AC104461.1	0.39861	0.471571	#NAME?	-0.000297566	Ciliated cells	1dpi	0.326453
ZNF281	0.0149543	0.136391	0.6802	0.0964499	Ciliated cells	1dpi	0.865214
AL359834.1	0.417036	0.471571	#NAME?	-0.000208998	Ciliated cells	1dpi	0.326453
KIF14	0.113904	0.409525	#NAME?	-0.00765283	Ciliated cells	1dpi	0.387719
DDX59	0.212625	0.471571	0.367044	0.0541945	Ciliated cells	1dpi	0.326453
AL445483.1	0.0331861	0.222726	0.400317	0.0148403	Ciliated cells	1dpi	0.652229
CAMSAP2	0.000351915	0.00948134	0.630264	0.0982788	Ciliated cells	1dpi	2.02313
INAVA	0.152526	0.462155	0.124566	0.055378	Ciliated cells	1dpi	0.335213
KIF21B	0.303137	0.471571	#NAME?	-0.00132711	Ciliated cells	1dpi	0.326453
ASCL5	0.130917	0.434262	0.899473	0.00325367	Ciliated cells	1dpi	0.362249
TMEM9	0.0598739	0.303944	-0.319635	-0.0818447	Ciliated cells	1dpi	0.517207
PKP1	0.00757278	0.0878227	0.488517	0.0513621	Ciliated cells	1dpi	1.05639
TNNT2	0.369888	0.471571	#NAME?	-0.000485933	Ciliated cells	1dpi	0.326453
LAD1	0.0259455	0.193789	0.419898	0.0514952	Ciliated cells	1dpi	0.712672
AC119427.1	0.347061	0.471571	#NAME?	-0.000801972	Ciliated cells	1dpi	0.326453
TNNI1	0.417036	0.471571	#NAME?	-0.00040918	Ciliated cells	1dpi	0.326453
PHLDA3	0.0765184	0.343046	0.260269	0.0743137	Ciliated cells	1dpi	0.464648
CSRP1	0.307812	0.471571	-0.231001	-0.0312793	Ciliated cells	1dpi	0.326453
AC096677.1	0.164282	0.471571	-1.2779	-0.00885646	Ciliated cells	1dpi	0.326453
NAV1	0.0605863	0.306078	0.331169	0.0321455	Ciliated cells	1dpi	0.514169
IPO9-AS1	0.232714	0.471571	#NAME?	-0.00295047	Ciliated cells	1dpi	0.326453
AL645504.1	0.417036	0.471571	#NAME?	-0.000188998	Ciliated cells	1dpi	0.326453
IPO9	0.245348	0.471571	0.00910831	0.028893	Ciliated cells	1dpi	0.326453
SHISA4	0.0144224	0.132962	0.947742	0.0245811	Ciliated cells	1dpi	0.876273
AL513217.1	0.263783	0.471571	#NAME?	-0.00261529	Ciliated cells	1dpi	0.326453
LMOD1	0.383259	0.471571	#NAME?	-0.000438093	Ciliated cells	1dpi	0.326453
TIMM17A	0.00292345	0.0470383	-0.661007	-0.121638	Ciliated cells	1dpi	1.32755
RNPEP	0.0323146	0.220454	-0.275954	-0.0899714	Ciliated cells	1dpi	0.656682
AC099676.1	0.210588	0.471571	-0.860472	-0.010899	Ciliated cells	1dpi	0.326453
ELF3-AS1	0.106083	0.396714	0.176448	0.0428714	Ciliated cells	1dpi	0.401522
ELF3	5.67525e-05	0.00217366	0.245668	0.487684	Ciliated cells	1dpi	2.66281
GPR37L1	0.284417	0.471571	-1.2925	-0.00559086	Ciliated cells	1dpi	0.326453
ARL8A	0.285894	0.471571	-0.0544851	-0.0480692	Ciliated cells	1dpi	0.326453
PTPN7	0.383259	0.471571	#NAME?	-0.000889304	Ciliated cells	1dpi	0.326453
LGR6	0.295799	0.471571	#NAME?	-0.00153741	Ciliated cells	1dpi	0.326453
UBE2T	0.107303	0.398484	-0.544945	-0.0619015	Ciliated cells	1dpi	0.39959
PPP1R12B	0.372896	0.471571	-0.0668333	-0.0272512	Ciliated cells	1dpi	0.326453
SYT2	0.165035	0.471571	-0.982367	-0.00784713	Ciliated cells	1dpi	0.326453
AC104463.2	0.223657	0.471571	#NAME?	-0.00428449	Ciliated cells	1dpi	0.326453
KDM5B	0.452429	0.477188	0.00627142	0.093328	Ciliated cells	1dpi	0.321311
AC098934.4	0.0137757	0.129271	1.80699	0.00416732	Ciliated cells	1dpi	0.888499
PCAT6	0.318264	0.471571	-0.390198	-0.0262019	Ciliated cells	1dpi	0.326453
RABIF	0.405856	0.471571	-0.0395414	-0.0373512	Ciliated cells	1dpi	0.326453
KLHL12	0.0928688	0.376239	-0.56737	-0.0428322	Ciliated cells	1dpi	0.424536
ADIPOR1	0.219961	0.471571	-0.0802764	-0.0405999	Ciliated cells	1dpi	0.326453
CYB5R1	0.279798	0.471571	-0.158695	-0.052212	Ciliated cells	1dpi	0.326453
TMEM183A	0.236482	0.471571	-0.149051	-0.0505112	Ciliated cells	1dpi	0.326453
PPFIA4	0.383259	0.471571	#NAME?	-0.000329622	Ciliated cells	1dpi	0.326453
ADORA1	0.441373	0.471571	#NAME?	-5.29139e-05	Ciliated cells	1dpi	0.326453
CHI3L1	0.148015	0.455887	0.384756	0.00498601	Ciliated cells	1dpi	0.341142
CHIT1	0.39861	0.471571	#NAME?	-0.000401352	Ciliated cells	1dpi	0.326453
LINC01353	0.119491	0.41727	#NAME?	-0.0067947	Ciliated cells	1dpi	0.379583
LINC01136	0.460062	0.481247	0.22972	0.00222224	Ciliated cells	1dpi	0.317632
BTG2	1.08576e-11	3.05296e-09	0.52195	0.590805	Ciliated cells	1dpi	8.51528
FMOD	0.39861	0.471571	#NAME?	-0.000349322	Ciliated cells	1dpi	0.326453
PRELP	3.04413e-09	4.87305e-07	4.47023	0.00750229	Ciliated cells	1dpi	6.3122
ATP2B4	0.0262265	0.194936	-0.319057	-0.10474	Ciliated cells	1dpi	0.710107
LAX1	0.228116	0.471571	#NAME?	-0.00306856	Ciliated cells	1dpi	0.326453
ZC3H11A	0.0130118	0.126428	1.85992	0.0198068	Ciliated cells	1dpi	0.898156
ZBED6	0.207079	0.471571	#NAME?	-0.00361011	Ciliated cells	1dpi	0.326453
SNRPE	0.00200977	0.0357555	-0.364399	-0.185778	Ciliated cells	1dpi	1.44666
SOX13	0.0264246	0.19553	0.355612	0.0492397	Ciliated cells	1dpi	0.708787
ETNK2	0.360401	0.471571	-0.2435	-0.0169463	Ciliated cells	1dpi	0.326453
REN	0.303137	0.471571	#NAME?	-0.00120855	Ciliated cells	1dpi	0.326453
KISS1	0.368569	0.471571	-1.05106	-0.00361152	Ciliated cells	1dpi	0.326453
GOLT1A	0.265491	0.471571	-0.77932	-0.00459034	Ciliated cells	1dpi	0.326453
PLEKHA6	0.494406	0.497603	-0.217428	-0.0376985	Ciliated cells	1dpi	0.303117
LINC00628	0.441373	0.471571	#NAME?	-0.000103021	Ciliated cells	1dpi	0.326453
AL606489.1	1.66545e-06	0.000107885	6.22269	0.00528169	Ciliated cells	1dpi	3.96704
PPP1R15B	0.221263	0.471571	0.0753314	0.0393752	Ciliated cells	1dpi	0.326453
PIK3C2B	0.0232936	0.179987	0.349403	0.0489998	Ciliated cells	1dpi	0.74476
MDM4	0.185285	0.471571	0.061206	0.0570218	Ciliated cells	1dpi	0.326453
AL512306.3	7.91351e-07	6.33548e-05	3.33084	0.0100552	Ciliated cells	1dpi	4.19822
LRRN2	0.441373	0.471571	#NAME?	-7.64189e-05	Ciliated cells	1dpi	0.326453
AL512306.2	0.319056	0.471571	#NAME?	-0.00138162	Ciliated cells	1dpi	0.326453
NFASC	0.0565968	0.296835	-0.706714	-0.0707379	Ciliated cells	1dpi	0.527485
CNTN2	0.327754	0.471571	#NAME?	-0.0009137	Ciliated cells	1dpi	0.326453
TMEM81	0.0412763	0.25214	0.677433	0.00689234	Ciliated cells	1dpi	0.598358
RBBP5	0.0351487	0.230758	0.458435	0.0466219	Ciliated cells	1dpi	0.636843
DSTYK	0.411592	0.471571	-0.148128	-0.03662	Ciliated cells	1dpi	0.326453
TMCC2	0.161561	0.471571	-0.629392	-0.0309014	Ciliated cells	1dpi	0.326453
NUAK2	0.0038392	0.0558137	0.387299	0.103957	Ciliated cells	1dpi	1.25326
KLHDC8A	0.403562	0.471571	-0.0357203	-0.00486201	Ciliated cells	1dpi	0.326453
LEMD1	0.0277964	0.202177	0.908221	0.0169792	Ciliated cells	1dpi	0.694268
BLACAT1	0.4804	0.491059	-0.589291	-0.00351505	Ciliated cells	1dpi	0.308866
AC098936.1	0.288814	0.471571	#NAME?	-0.00157773	Ciliated cells	1dpi	0.326453
CDK18	0.209715	0.471571	0.0338917	0.0148204	Ciliated cells	1dpi	0.326453
MFSD4A	0.167578	0.471571	0.261296	0.0317621	Ciliated cells	1dpi	0.326453
ELK4	0.208759	0.471571	0.180158	0.056777	Ciliated cells	1dpi	0.326453
SLC45A3	0.0667704	0.322755	0.426714	0.0276499	Ciliated cells	1dpi	0.491127
NUCKS1	0.00896789	0.0987453	-0.224201	-0.148186	Ciliated cells	1dpi	1.00548
RAB29	0.189326	0.471571	0.0304837	0.0386156	Ciliated cells	1dpi	0.326453
SLC41A1	0.318337	0.471571	-0.302624	-0.0190982	Ciliated cells	1dpi	0.326453
SLC26A9	0.351046	0.471571	0.227405	0.00966145	Ciliated cells	1dpi	0.326453
RAB7B	0.117593	0.414021	#NAME?	-0.00732684	Ciliated cells	1dpi	0.382978
CTSE	0.417036	0.471571	#NAME?	-0.000179352	Ciliated cells	1dpi	0.326453
FAM72A	0.233015	0.471571	0.0280981	0.0108692	Ciliated cells	1dpi	0.326453
SRGAP2	0.226671	0.471571	-0.231981	-0.0344378	Ciliated cells	1dpi	0.326453
IKBKE	0.0451626	0.263691	0.145394	0.0400895	Ciliated cells	1dpi	0.578905
AC244034.2	0.4103	0.471571	0.300324	0.00191528	Ciliated cells	1dpi	0.326453
RASSF5	0.414132	0.471571	-0.151763	-0.0247753	Ciliated cells	1dpi	0.326453
EIF2D	0.270823	0.471571	0.0371869	0.0326413	Ciliated cells	1dpi	0.326453
AL591846.2	0.191651	0.471571	0.355108	0.00410048	Ciliated cells	1dpi	0.326453
DYRK3	0.259618	0.471571	-0.307163	-0.0213344	Ciliated cells	1dpi	0.326453
MAPKAPK2	1.95133e-05	0.000892696	0.675675	0.136934	Ciliated cells	1dpi	3.0493
IL10	0.383259	0.471571	#NAME?	-0.00030539	Ciliated cells	1dpi	0.326453
IL19	0.0209291	0.170698	0.696155	0.0146751	Ciliated cells	1dpi	0.767773
IL20	0.327754	0.471571	#NAME?	-0.000880544	Ciliated cells	1dpi	0.326453
IL24	0.441373	0.471571	#NAME?	-7.80724e-05	Ciliated cells	1dpi	0.326453
[truncated: 66,815 more rows]
