# Supplementary material for: Single-cell longitudinal analysis of SARS-CoV-2 infection in human airway epithelium identifies target cells, alterations in gene expression, and cell state changes
Source: PLoS Biol. 2021 Mar 17;19(3):e3001143. doi: 10.1371/journal.pbio.3001143 (PMC8007021; doi:10.1371/journal.pbio.3001143)
Supplement: S3 Data — (XLSX) [file pbio.3001143.s007.xlsx]

## Sheet: dge_123dpi_inflVbystander
Gene	pval	pval_corrected	log2FC	emd	Cell type	timepoint	nlog10pvalcorrected
HMGN2	0.5	0.5	0.0536836	0.245453	Tuft cells	123dpi	0.30103
PMVK	0.5	0.5	0.239974	0.0683439	Tuft cells	123dpi	0.30103
ETAA1	0.5	0.5	-0.117767	-0.0491265	Tuft cells	123dpi	0.30103
TMEM43	0.5	0.5	0.00275207	0.0344468	Tuft cells	123dpi	0.30103
TRAPPC11	0.5	0.5	-0.0313687	-0.0433903	Tuft cells	123dpi	0.30103
COL4A3BP	0.5	0.5	-0.0174685	-0.18769	Tuft cells	123dpi	0.30103
TMEM161B-AS1	0.5	0.5	-0.0420785	-0.038221	Tuft cells	123dpi	0.30103
TAF8	0.5	0.5	-0.0949299	-0.0414795	Tuft cells	123dpi	0.30103
CITED2	0.5	0.5	1.23578	0.322855	Tuft cells	123dpi	0.30103
IPO8	0.5	0.5	0.219043	0.0742976	Tuft cells	123dpi	0.30103
PRR13	0.5	0.5	-0.0100815	-0.118019	Tuft cells	123dpi	0.30103
DGKA	0.5	0.5	-0.0554419	-0.0383824	Tuft cells	123dpi	0.30103
AP1G2	0.5	0.5	-0.0301406	-0.0438597	Tuft cells	123dpi	0.30103
DDHD1	0.5	0.5	-0.223267	-0.0590783	Tuft cells	123dpi	0.30103
GSKIP	0.5	0.5	0.545376	0.133842	Tuft cells	123dpi	0.30103
SAT2	0.5	0.5	-0.0427101	-0.105813	Tuft cells	123dpi	0.30103
SNF8	0.5	0.5	-0.00634193	-0.120589	Tuft cells	123dpi	0.30103
FAM111A-DT	0.5	0.5	0.0537331	0.00511895	BC/Club	123dpi	0.30103
MZT2A	0.5	0.5	0.0420816	0.052991	Neuroendocrine cells	123dpi	0.30103
RRP9	0.5	0.5	-0.0541186	-0.0174079	Neuroendocrine cells	123dpi	0.30103
ZNF827	0.5	0.5	0.0690479	0.0287218	Neuroendocrine cells	123dpi	0.30103
CBX3	0.5	0.5	0.0531313	0.0855112	Neuroendocrine cells	123dpi	0.30103
ARMCX3	0.5	0.5	-0.027881	-0.104167	Neuroendocrine cells	123dpi	0.30103
ABCA10	0.5	0.5	0.0172226	0.00984027	Neuroendocrine cells	123dpi	0.30103
TMEM51	0.5	0.5	-0.0303695	-0.045525	Ionocytes	123dpi	0.30103
POLE4	0.5	0.5	0.0487604	0.0454752	Ionocytes	123dpi	0.30103
EFHC1	0.5	0.5	-0.223179	-0.0649772	Ionocytes	123dpi	0.30103
RAMMET	0.5	0.5	0.133766	0.0504034	Ionocytes	123dpi	0.30103
LASP1	0.5	0.5	-0.163722	-0.0493258	Ionocytes	123dpi	0.30103
AKR7A2	0.5	0.5	-0.13068	-0.166038	Goblet cells	123dpi	0.30103
HNRNPR	0.5	0.5	0.0482421	0.332441	Goblet cells	123dpi	0.30103
ZBTB8OS	0.5	0.5	-0.095293	-0.181132	Goblet cells	123dpi	0.30103
NASP	0.5	0.5	-0.272142	-0.177418	Goblet cells	123dpi	0.30103
MRPL9	0.5	0.5	0.00738668	0.133571	Goblet cells	123dpi	0.30103
S100A14	0.5	0.5	0.199763	0.518914	Goblet cells	123dpi	0.30103
C1orf43	0.5	0.5	-0.0971256	-0.220436	Goblet cells	123dpi	0.30103
SF3B6	0.5	0.5	-0.0338232	-0.187876	Goblet cells	123dpi	0.30103
TP53I3	0.5	0.5	-0.24335	-0.198176	Goblet cells	123dpi	0.30103
REL	0.5	0.5	-0.11498	-0.119981	Goblet cells	123dpi	0.30103
IMMT	0.5	0.5	-0.13489	-0.160759	Goblet cells	123dpi	0.30103
PDCL3	0.5	0.5	-0.12866	-0.189205	Goblet cells	123dpi	0.30103
2020-03-07	0.5	0.5	-0.214922	-0.143807	Goblet cells	123dpi	0.30103
METTL5	0.5	0.5	-0.100349	-0.135259	Goblet cells	123dpi	0.30103
HIBCH	0.5	0.5	0.0127954	0.130437	Goblet cells	123dpi	0.30103
RAB5A	0.5	0.5	0.0184172	0.132317	Goblet cells	123dpi	0.30103
RBMS3	0.5	0.5	-0.0698458	-0.153046	Goblet cells	123dpi	0.30103
IP6K2	0.5	0.5	-0.146637	-0.170311	Goblet cells	123dpi	0.30103
NT5DC2	0.5	0.5	-0.0825554	-0.152268	Goblet cells	123dpi	0.30103
ZBTB20	0.5	0.5	0.185974	0.371294	Goblet cells	123dpi	0.30103
MBNL1	0.5	0.5	-0.359249	-0.204403	Goblet cells	123dpi	0.30103
SOX2	0.5	0.5	0.105517	0.314056	Goblet cells	123dpi	0.30103
KLHL24	0.5	0.5	-0.262272	-0.197404	Goblet cells	123dpi	0.30103
CMBL	0.5	0.5	0.0902489	0.1156	Goblet cells	123dpi	0.30103
SSBP2	0.5	0.5	-0.130355	-0.16383	Goblet cells	123dpi	0.30103
PAM	0.5	0.5	-0.209748	-0.205436	Goblet cells	123dpi	0.30103
ATP6V0E1	0.5	0.5	0.117854	0.565627	Goblet cells	123dpi	0.30103
NELFE	0.5	0.5	-0.214429	-0.165291	Goblet cells	123dpi	0.30103
MEA1	0.5	0.5	0.0230237	0.128519	Goblet cells	123dpi	0.30103
EEF1A1	0.5	0.5	-0.0495279	-0.797975	Goblet cells	123dpi	0.30103
AMD1	0.5	0.5	-0.101002	-0.128838	Goblet cells	123dpi	0.30103
GINM1	0.5	0.5	-0.0815314	-0.174944	Goblet cells	123dpi	0.30103
WIPI2	0.5	0.5	-0.103232	-0.182153	Goblet cells	123dpi	0.30103
KDELR2	0.5	0.5	-0.0544641	-0.200489	Goblet cells	123dpi	0.30103
YWHAG	0.5	0.5	-0.156572	-0.170554	Goblet cells	123dpi	0.30103
CDK6	0.5	0.5	-0.023512	-0.117892	Goblet cells	123dpi	0.30103
MKRN1	0.5	0.5	-0.100844	-0.117031	Goblet cells	123dpi	0.30103
CD99	0.5	0.5	-0.246592	-0.193217	Goblet cells	123dpi	0.30103
UBA1	0.5	0.5	-0.145341	-0.148843	Goblet cells	123dpi	0.30103
CCDC25	0.5	0.5	-0.144299	-0.127398	Goblet cells	123dpi	0.30103
PLEKHF2	0.5	0.5	-0.173519	-0.17491	Goblet cells	123dpi	0.30103
ALDH1A1	0.5	0.5	-0.331711	-0.21487	Goblet cells	123dpi	0.30103
MRPL50	0.5	0.5	-0.20101	-0.187886	Goblet cells	123dpi	0.30103
EPB41L4B	0.5	0.5	-0.0771443	-0.111506	Goblet cells	123dpi	0.30103
GOLGA2	0.5	0.5	-0.168625	-0.174141	Goblet cells	123dpi	0.30103
HRAS	0.5	0.5	-0.166952	-0.195789	Goblet cells	123dpi	0.30103
TP53I11	0.5	0.5	-0.250699	-0.199739	Goblet cells	123dpi	0.30103
MALAT1	0.5	0.5	-0.00301743	-2.25405	Goblet cells	123dpi	0.30103
IL18	0.5	0.5	0.018785	0.341643	Goblet cells	123dpi	0.30103
DDIT4	0.5	0.5	-0.148728	-0.163833	Goblet cells	123dpi	0.30103
FRAT2	0.5	0.5	-0.277279	-0.208041	Goblet cells	123dpi	0.30103
FBXL15	0.5	0.5	-0.145957	-0.193464	Goblet cells	123dpi	0.30103
CMAS	0.5	0.5	-0.119349	-0.18945	Goblet cells	123dpi	0.30103
TMBIM4	0.5	0.5	0.149528	0.404351	Goblet cells	123dpi	0.30103
PPP1CC	0.5	0.5	-0.0109084	-0.203577	Goblet cells	123dpi	0.30103
POSTN	0.5	0.5	-0.162138	-0.414992	Goblet cells	123dpi	0.30103
RBM23	0.5	0.5	-0.0391008	-0.147195	Goblet cells	123dpi	0.30103
NEMF	0.5	0.5	-0.0615717	-0.1461	Goblet cells	123dpi	0.30103
ETFA	0.5	0.5	-0.171515	-0.157654	Goblet cells	123dpi	0.30103
MPG	0.5	0.5	-0.0527116	-0.147815	Goblet cells	123dpi	0.30103
C16orf72	0.5	0.5	-0.161588	-0.177296	Goblet cells	123dpi	0.30103
PSMD7	0.5	0.5	-0.151846	-0.142466	Goblet cells	123dpi	0.30103
VAMP2	0.5	0.5	-0.0230452	-0.191571	Goblet cells	123dpi	0.30103
CDK5RAP3	0.5	0.5	-0.399973	-0.218072	Goblet cells	123dpi	0.30103
HOXB2	0.5	0.5	-0.39363	-0.230419	Goblet cells	123dpi	0.30103
RAB27B	0.5	0.5	-0.184796	-0.1408	Goblet cells	123dpi	0.30103
VPS4B	0.5	0.5	-0.0899767	-0.195409	Goblet cells	123dpi	0.30103
FKBP1A	0.5	0.5	-0.0201436	-0.412929	Goblet cells	123dpi	0.30103
SNRPB2	0.5	0.5	0.202024	0.41514	Goblet cells	123dpi	0.30103
ADNP	0.5	0.5	-0.0724876	-0.199112	Goblet cells	123dpi	0.30103
ATP5F1D	0.5	0.5	-0.0546247	-0.226905	Goblet cells	123dpi	0.30103
DHPS	0.5	0.5	-0.0980758	-0.177615	Goblet cells	123dpi	0.30103
ETHE1	0.5	0.5	-0.0977143	-0.16329	Goblet cells	123dpi	0.30103
TRAPPC6A	0.5	0.5	-0.12121	-0.185752	Goblet cells	123dpi	0.30103
SREBF2	0.5	0.5	-0.166572	-0.201354	Goblet cells	123dpi	0.30103
LTN1	0.5	0.5	-0.305076	-0.220021	Goblet cells	123dpi	0.30103
ATP5PO	0.5	0.5	-0.063648	-0.362085	Goblet cells	123dpi	0.30103
NDUFV3	0.5	0.5	-0.0587981	-0.177184	Goblet cells	123dpi	0.30103
AL512625.3	0.499975	0.499975	0.0979142	0.00391829	Club cells	123dpi	0.301052
ADAMTS13	0.499971	0.499975	-0.0802622	-0.0015839	Club cells	123dpi	0.301052
FLNA	0.499938	0.499938	-0.0181582	-0.0373049	Basal cells	123dpi	0.301084
MAN1A2	0.499855	0.499914	-0.000241086	-0.0143444	BC/Club	123dpi	0.301105
PTPDC1	0.499845	0.499914	0.0288863	0.00264628	BC/Club	123dpi	0.301105
DPH7	0.49981	0.499914	0.0368342	0.00989379	BC/Club	123dpi	0.301105
DKK1	0.499795	0.499914	0.123774	0.012897	BC/Club	123dpi	0.301105
SEL1L	0.499847	0.499914	-0.00248074	-0.0383741	BC/Club	123dpi	0.301105
HELZ	0.49989	0.499914	-0.00925767	-0.0136636	BC/Club	123dpi	0.301105
TBX1	0.499872	0.499914	0.0306344	0.0189649	BC/Club	123dpi	0.301105
ZNF316	0.499694	0.499898	0.0719526	0.0139009	BC/Club	123dpi	0.301119
CBR1	0.49971	0.499898	0.00356072	0.0145525	BC/Club	123dpi	0.301119
NKIRAS1	0.499875	0.499897	-0.0401857	-0.00354687	Basal cells	123dpi	0.30112
TPRA1	0.499822	0.499884	-0.00780439	-0.00896789	Club cells	123dpi	0.301131
SNRPF	0.49984	0.499884	-0.00901282	-0.0332548	Club cells	123dpi	0.301131
ZC3H11B	0.499706	0.499864	-0.413644	-0.00102715	Club cells	123dpi	0.301148
TAF8	0.499776	0.499864	-0.0768542	-0.00821421	Club cells	123dpi	0.301148
RP9	0.499736	0.499864	0.0193801	0.00591453	Club cells	123dpi	0.301148
ALG9	0.499726	0.499864	-0.0754652	-0.00224744	Club cells	123dpi	0.301148
SRCAP	0.49976	0.499864	0.2054	0.00368762	Club cells	123dpi	0.301148
INHA	0.499783	0.49986	-0.317136	-0.000997435	Basal cells	123dpi	0.301152
CLIC3	0.499812	0.49986	-0.0622706	-0.0106437	Basal cells	123dpi	0.301152
CHCHD1	0.499817	0.49986	-0.0199366	-0.0418891	Basal cells	123dpi	0.301152
AC002454.1	0.499605	0.49984	0.398573	0.00198921	BC/Club	123dpi	0.301169
AC022167.2	0.499829	0.499829	0.19158	0.000373507	Ciliated cells	123dpi	0.301179
AC007952.4	0.499799	0.499819	0.101999	0.00686331	Ciliated cells	123dpi	0.301187
CXorf56	0.499523	0.499781	0.0617876	0.0115853	BC/Club	123dpi	0.30122
SLPI	0.499616	0.499767	-0.0350567	-0.232694	Ionocytes	123dpi	0.301233
GPBP1L1	0.499496	0.499767	-0.209983	-0.100507	Ionocytes	123dpi	0.301233
CCT4	0.499547	0.499767	-0.0578722	-0.0767988	Ionocytes	123dpi	0.301233
CWC22	0.499418	0.499767	-0.211142	-0.0574819	Ionocytes	123dpi	0.301233
SF3B5	0.499577	0.499767	-0.0182753	-0.0934758	Ionocytes	123dpi	0.301233
XIAP	0.499548	0.499767	-0.0929891	-0.103812	Ionocytes	123dpi	0.301233
FDFT1	0.499585	0.499767	-0.01705	-0.0911092	Ionocytes	123dpi	0.301233
SLK	0.499517	0.499767	-0.118985	-0.0867838	Ionocytes	123dpi	0.301233
KIF21A	0.499561	0.499767	-0.0160545	-0.0753334	Ionocytes	123dpi	0.301233
DHX40	0.499402	0.499767	-0.368505	-0.0942258	Ionocytes	123dpi	0.301233
AC093904.4	0.499484	0.499765	-0.108047	-0.00104512	BC/Club	123dpi	0.301234
PPT1	0.499212	0.49972	-0.338153	-0.0348144	Ionocytes	123dpi	0.301273
PHOSPHO2	0.499234	0.49972	-0.165759	-0.0267424	Ionocytes	123dpi	0.301273
TRAF3IP1	0.499212	0.49972	-0.450858	-0.0441259	Ionocytes	123dpi	0.301273
GOLGA4	0.498776	0.49972	0.0154312	0.127649	Ionocytes	123dpi	0.301273
MAPK10	0.499212	0.49972	-0.462754	-0.045651	Ionocytes	123dpi	0.301273
ICE1	0.499266	0.49972	0.911856	0.121304	Ionocytes	123dpi	0.301273
MIR4458HG	0.499241	0.49972	-0.0584736	-0.0257408	Ionocytes	123dpi	0.301273
NPM1	0.498848	0.49972	0.0528679	0.171469	Ionocytes	123dpi	0.301273
GMDS-DT	0.499212	0.49972	-0.417063	-0.0413705	Ionocytes	123dpi	0.301273
ZNF3	0.49926	0.49972	0.536695	0.0769968	Ionocytes	123dpi	0.301273
XPO7	0.499234	0.49972	-0.175889	-0.0277138	Ionocytes	123dpi	0.301273
UEVLD	0.499212	0.49972	-0.403673	-0.0393701	Ionocytes	123dpi	0.301273
CD82	0.499234	0.49972	-0.136593	-0.0344474	Ionocytes	123dpi	0.301273
RARRES3	0.498803	0.49972	0.119576	0.274029	Ionocytes	123dpi	0.301273
AMOTL1	0.499212	0.49972	-0.380017	-0.0387753	Ionocytes	123dpi	0.301273
ZRANB1	0.49882	0.49972	-0.254914	-0.0708058	Ionocytes	123dpi	0.301273
NECAP1	0.499234	0.49972	-0.147622	-0.0261902	Ionocytes	123dpi	0.301273
ZSWIM7	0.498946	0.49972	0.349088	0.162179	Ionocytes	123dpi	0.301273
GRB7	0.49926	0.49972	0.392353	0.0586668	Ionocytes	123dpi	0.301273
NOL4L	0.49926	0.49972	0.282646	0.0442106	Ionocytes	123dpi	0.301273
FAM217B	0.499227	0.49972	-0.24504	-0.0350741	Ionocytes	123dpi	0.301273
ZNF428	0.498742	0.49972	0.0149656	0.0857575	Ionocytes	123dpi	0.301273
PRR5	0.499212	0.49972	-0.351712	-0.0351282	Ionocytes	123dpi	0.301273
DDAH2	0.499511	0.499709	-0.0474535	-0.0164218	Club cells	123dpi	0.301283
AC080013.1	0.499585	0.499694	-0.492104	-0.0025968	Basal cells	123dpi	0.301296
PTEN	0.499643	0.499685	0.0225122	0.0250039	Ciliated cells	123dpi	0.301304
RFC5	0.499451	0.499671	0.0432982	0.00282571	Club cells	123dpi	0.301316
IP6K3	0.499355	0.49966	-0.00707293	-0.00282607	BC/Club	123dpi	0.301325
DDAH1	0.4993	0.49966	0.0151365	0.017105	BC/Club	123dpi	0.301326
DESI2	0.499317	0.49966	-0.00562942	-0.0282115	BC/Club	123dpi	0.301326
FAM200A	0.499292	0.49966	0.125196	0.00995399	BC/Club	123dpi	0.301326
MMP1	0.499311	0.49966	-0.333616	-0.00291249	BC/Club	123dpi	0.301326
TAF3	0.499331	0.49966	-0.0184383	-0.0248451	BC/Club	123dpi	0.301326
CBFA2T2	0.499237	0.49966	0.00082016	0.0148359	BC/Club	123dpi	0.301326
MCUR1	0.498499	0.499648	0.00096333	0.0719428	Ionocytes	123dpi	0.301336
AC079305.1	0.499391	0.499633	-0.0493669	-0.00241008	Club cells	123dpi	0.301349
PAXIP1-AS2	0.499387	0.499633	-0.0349751	-0.00425454	Club cells	123dpi	0.301349
TMEM69	0.499494	0.499624	0.00287533	0.00470076	Basal cells	123dpi	0.301357
AL355338.1	0.499143	0.499613	0.0105188	0.0165531	BC/Club	123dpi	0.301367
CNTNAP3B	0.499101	0.499594	0.111031	0.00848272	BC/Club	123dpi	0.301383
FDFT1	0.499298	0.499584	-0.0354893	-0.0566508	Club cells	123dpi	0.301392
NEXN	0.499012	0.499583	0.332925	0.00173899	BC/Club	123dpi	0.301392
SCAI	0.499057	0.499583	0.0421438	0.0123334	BC/Club	123dpi	0.301392
LINC01752	0.499067	0.499583	0.0769043	0.00333761	BC/Club	123dpi	0.301392
TMEM259	0.499049	0.499583	-0.00972831	-0.0244051	BC/Club	123dpi	0.301392
AC090061.1	0.499273	0.499581	-0.0414181	-0.00101182	Club cells	123dpi	0.301394
AC132872.1	0.499253	0.499581	-0.00587559	-0.00310235	Club cells	123dpi	0.301394
IFRD1	0.498958	0.499568	0.0376914	0.0345262	BC/Club	123dpi	0.301405
KBTBD2	0.499201	0.499553	0.000500202	0.00858881	Club cells	123dpi	0.301419
ZNF680	0.49889	0.499544	0.00957227	0.0178448	BC/Club	123dpi	0.301426
ZNF750	0.498911	0.499544	-0.0218714	-0.0359174	BC/Club	123dpi	0.301426
MIR3142HG	0.499475	0.499536	-0.0382462	-0.000405665	Ciliated cells	123dpi	0.301433
AC133550.1	0.499448	0.499531	0.399911	0.000478282	Ciliated cells	123dpi	0.301438
SLC50A1	0.49926	0.499528	0.0308759	0.111551	Neuroendocrine cells	123dpi	0.30144
FDPS	0.498697	0.499528	0.151472	0.201884	Neuroendocrine cells	123dpi	0.30144
PRDX6	0.49935	0.499528	0.0130831	0.0881202	Neuroendocrine cells	123dpi	0.30144
CD55	0.499224	0.499528	-0.117219	-0.0625006	Neuroendocrine cells	123dpi	0.30144
IRF2BP2	0.499352	0.499528	-0.0461293	-0.188123	Neuroendocrine cells	123dpi	0.30144
NCK2	0.499215	0.499528	0.0445057	0.0434451	Neuroendocrine cells	123dpi	0.30144
CLASP1	0.498961	0.499528	-0.142412	-0.0222078	Neuroendocrine cells	123dpi	0.30144
NEU4	0.498641	0.499528	0.62654	0.0442146	Neuroendocrine cells	123dpi	0.30144
HACL1	0.498641	0.499528	0.677553	0.0478597	Neuroendocrine cells	123dpi	0.30144
PHLDB2	0.498641	0.499528	0.596048	0.0433819	Neuroendocrine cells	123dpi	0.30144
HACD2	0.499205	0.499528	-0.0970489	-0.0408799	Neuroendocrine cells	123dpi	0.30144
CEP63	0.498343	0.499528	0.235109	0.0923925	Neuroendocrine cells	123dpi	0.30144
MAP3K13	0.498721	0.499528	-0.0545371	-0.102326	Neuroendocrine cells	123dpi	0.30144
HTT	0.498181	0.499528	-0.189477	-0.0547199	Neuroendocrine cells	123dpi	0.30144
UTP3	0.49914	0.499528	-0.139658	-0.0502357	Neuroendocrine cells	123dpi	0.30144
GRSF1	0.498645	0.499528	0.0347192	0.0696265	Neuroendocrine cells	123dpi	0.30144
CNOT6L	0.497787	0.499528	0.235143	0.158982	Neuroendocrine cells	123dpi	0.30144
ARFIP1	0.498533	0.499528	-0.0430552	-0.0466695	Neuroendocrine cells	123dpi	0.30144
PRKAA1	0.499212	0.499528	-0.0496036	-0.0263369	Neuroendocrine cells	123dpi	0.30144
ITGA2	0.498991	0.499528	0.0930073	0.0288753	Neuroendocrine cells	123dpi	0.30144
MRPS27	0.499009	0.499528	0.211071	0.0496518	Neuroendocrine cells	123dpi	0.30144
TMEM161B	0.498939	0.499528	-0.250028	-0.0424114	Neuroendocrine cells	123dpi	0.30144
RNF130	0.498206	0.499528	-0.129041	-0.0390778	Neuroendocrine cells	123dpi	0.30144
HIST1H1C	0.498991	0.499528	0.438061	0.0684553	Neuroendocrine cells	123dpi	0.30144
C6orf203	0.497584	0.499528	-0.0519807	-0.0394698	Neuroendocrine cells	123dpi	0.30144
PCMT1	0.499336	0.499528	0.102966	0.117572	Neuroendocrine cells	123dpi	0.30144
SOD2	0.497818	0.499528	-0.00398898	-0.0536201	Neuroendocrine cells	123dpi	0.30144
FAM200A	0.498582	0.499528	-0.207246	-0.0140939	Neuroendocrine cells	123dpi	0.30144
BCAP29	0.499328	0.499528	0.0712898	0.0857691	Neuroendocrine cells	123dpi	0.30144
MRPL13	0.498033	0.499528	-0.0438745	-0.0855826	Neuroendocrine cells	123dpi	0.30144
TRMT12	0.498641	0.499528	0.591965	0.0441481	Neuroendocrine cells	123dpi	0.30144
NCBP1	0.499009	0.499528	0.157651	0.042124	Neuroendocrine cells	123dpi	0.30144
RTN3	0.498721	0.499528	-0.0231016	-0.0446593	Neuroendocrine cells	123dpi	0.30144
CPT1A	0.499009	0.499528	0.232091	0.0544859	Neuroendocrine cells	123dpi	0.30144
ANKRD26	0.497616	0.499528	-0.076062	-0.0453641	Neuroendocrine cells	123dpi	0.30144
PCGF6	0.498582	0.499528	-0.212373	-0.0140273	Neuroendocrine cells	123dpi	0.30144
PDCD4	0.497957	0.499528	0.000214875	0.0754844	Neuroendocrine cells	123dpi	0.30144
ETNK1	0.49934	0.499528	-0.00160897	-0.0726523	Neuroendocrine cells	123dpi	0.30144
AC008124.1	0.498343	0.499528	0.258144	0.0937339	Neuroendocrine cells	123dpi	0.30144
BBS10	0.498582	0.499528	-0.252002	-0.0214251	Neuroendocrine cells	123dpi	0.30144
POU4F1	0.498961	0.499528	-0.0337877	-0.0595646	Neuroendocrine cells	123dpi	0.30144
RABGGTA	0.498991	0.499528	0.0461175	0.0349268	Neuroendocrine cells	123dpi	0.30144
VTI1B	0.498623	0.499528	-0.0289289	-0.20519	Neuroendocrine cells	123dpi	0.30144
TTC9	0.497752	0.499528	-0.0777816	-0.0714849	Neuroendocrine cells	123dpi	0.30144
GCNT3	0.498641	0.499528	0.333781	0.0344664	Neuroendocrine cells	123dpi	0.30144
TSPAN3	0.498071	0.499528	-0.0445423	-0.0801305	Neuroendocrine cells	123dpi	0.30144
HYKK	0.498582	0.499528	-0.249427	-0.014217	Neuroendocrine cells	123dpi	0.30144
ZNF200	0.498582	0.499528	-0.397826	-0.0234642	Neuroendocrine cells	123dpi	0.30144
C16orf45	0.499306	0.499528	-0.0409508	-0.043411	Neuroendocrine cells	123dpi	0.30144
UBFD1	0.499097	0.499528	-0.214959	-0.0649435	Neuroendocrine cells	123dpi	0.30144
ZNF276	0.498641	0.499528	0.333101	0.0321606	Neuroendocrine cells	123dpi	0.30144
CYB5D2	0.499246	0.499528	0.00774384	0.0620569	Neuroendocrine cells	123dpi	0.30144
ACBD4	0.498641	0.499528	0.363011	0.0297107	Neuroendocrine cells	123dpi	0.30144
ACAA2	0.498981	0.499528	0.141745	0.0249587	Neuroendocrine cells	123dpi	0.30144
BPIFB1	0.49895	0.499528	-0.227781	-0.0438002	Neuroendocrine cells	123dpi	0.30144
RPS21	0.498124	0.499528	-0.0412558	-0.169805	Neuroendocrine cells	123dpi	0.30144
ZNF791	0.497698	0.499528	0.0449533	0.0557632	Neuroendocrine cells	123dpi	0.30144
DDX49	0.498971	0.499528	0.0345974	0.0294735	Neuroendocrine cells	123dpi	0.30144
TMEM143	0.498582	0.499528	-0.261004	-0.0153307	Neuroendocrine cells	123dpi	0.30144
ZNF71	0.498582	0.499528	-0.184343	-0.0139608	Neuroendocrine cells	123dpi	0.30144
PIK3IP1	0.499267	0.499528	0.0297059	0.0491178	Neuroendocrine cells	123dpi	0.30144
RIPK4	0.498927	0.499528	-0.247038	-0.0381953	Neuroendocrine cells	123dpi	0.30144
ADAMTS17	0.499359	0.499511	-0.333135	-0.00065512	Basal cells	123dpi	0.301455
LPAR2	0.499129	0.499502	-0.0260031	-0.00315658	Club cells	123dpi	0.301463
ING4	0.498323	0.499502	-0.0630333	-0.0580877	Ionocytes	123dpi	0.301463
KLHL23	0.499104	0.4995	-0.0214972	-0.0042836	Club cells	123dpi	0.301465
RPL36A	0.499045	0.499476	-0.0150346	-0.0244748	Club cells	123dpi	0.301485
AC007114.2	0.499059	0.499476	-0.0496054	-0.0016839	Club cells	123dpi	0.301485
RRP1	0.499281	0.499454	0.0105205	0.00325993	Basal cells	123dpi	0.301505
PNPLA7	0.499342	0.499445	0.0365758	0.00133796	Ciliated cells	123dpi	0.301513
UBE2Q2	0.498188	0.499396	-0.310268	-0.0911683	Ionocytes	123dpi	0.301555
TMEM220-AS1	0.498933	0.499394	-0.288443	-0.00240308	Club cells	123dpi	0.301557
CLPTM1L	0.498702	0.499382	-0.0360676	-0.0459341	BC/Club	123dpi	0.301567
C12orf49	0.498692	0.499382	-0.00626266	-0.026832	BC/Club	123dpi	0.301567
SLC3A1	0.499239	0.499382	0.44663	0.00113646	Ciliated cells	123dpi	0.301568
AC108681.1	0.499239	0.499382	0.0289612	0.000350528	Ciliated cells	123dpi	0.301568
AL031775.2	0.499258	0.499382	0.0168495	0.000137063	Ciliated cells	123dpi	0.301568
ZNF613	0.499193	0.499382	-0.133721	-0.00300186	Ciliated cells	123dpi	0.301568
AC005261.2	0.499245	0.499382	-0.183092	-0.00143263	Ciliated cells	123dpi	0.301568
CCNB3	0.499184	0.499379	-0.212854	-0.000421164	Basal cells	123dpi	0.30157
AKR1B15	0.499125	0.49937	-0.0646687	-0.000162032	Ciliated cells	123dpi	0.301577
AC010536.1	0.499144	0.49937	-0.137706	-0.00033155	Ciliated cells	123dpi	0.301577
AC068831.6	0.499134	0.49935	-0.223513	-0.000985458	Basal cells	123dpi	0.301595
CCNG1	0.498858	0.499341	-0.0180272	-0.011402	Club cells	123dpi	0.301603
RPL10A	0.498089	0.499327	-0.138647	-0.370828	Ionocytes	123dpi	0.301615
NUDT6	0.499089	0.499326	-0.133015	-0.00584356	Basal cells	123dpi	0.301615
ALDH3A2	0.499083	0.499326	-0.00178915	-0.036963	Basal cells	123dpi	0.301615
ANO10	0.499017	0.49932	-0.095051	-0.00679723	Basal cells	123dpi	0.301621
NIM1K	0.499039	0.49932	-0.0859499	-0.000379409	Basal cells	123dpi	0.301621
MBLAC2	0.49903	0.49932	-0.0282412	-0.00211398	Basal cells	123dpi	0.301621
LRRC28	0.499015	0.49932	-0.084343	-0.00836208	Basal cells	123dpi	0.301621
IER3IP1	0.498985	0.49932	-0.0186505	-0.0187615	Basal cells	123dpi	0.301621
TNFSF9	0.498943	0.49932	-0.10149	-0.00565527	Basal cells	123dpi	0.301621
ADCY7	0.499035	0.499303	0.0065403	0.00134592	Ciliated cells	123dpi	0.301636
RPS14	0.498553	0.499298	0.00689316	0.0494915	BC/Club	123dpi	0.30164
CXCL16	0.498525	0.499298	-0.0220794	-0.0429708	BC/Club	123dpi	0.30164
NUP85	0.498572	0.499298	0.0357287	0.0114128	BC/Club	123dpi	0.30164
RUVBL2	0.498564	0.499298	-0.00136113	-0.0170443	BC/Club	123dpi	0.30164
GPRC5B	0.498029	0.499298	-0.0999861	-0.0587226	Ionocytes	123dpi	0.30164
BPTF	0.498003	0.499298	0.000508089	0.179824	Ionocytes	123dpi	0.30164
PTPRF	0.497471	0.499281	-0.105723	-0.124286	Tuft cells	123dpi	0.301655
TTF2	0.498156	0.499281	-0.0394442	-0.0284358	Tuft cells	123dpi	0.301655
TOR1AIP1	0.498156	0.499281	-0.0762219	-0.0412449	Tuft cells	123dpi	0.301655
EIF2D	0.498156	0.499281	-0.0173807	-0.0321716	Tuft cells	123dpi	0.301655
GEMIN6	0.498073	0.499281	-0.10555	-0.0463463	Tuft cells	123dpi	0.301655
ISY1	0.498073	0.499281	-0.170578	-0.0525373	Tuft cells	123dpi	0.301655
C4orf48	0.498741	0.499281	-0.0871527	-0.137319	Tuft cells	123dpi	0.301655
RCHY1	0.498073	0.499281	-0.217527	-0.0536203	Tuft cells	123dpi	0.301655
RASA1	0.498257	0.499281	0.469915	0.117596	Tuft cells	123dpi	0.301655
CXXC5	0.498728	0.499281	-0.0118572	-0.243473	Tuft cells	123dpi	0.301655
PRPF4B	0.498746	0.499281	0.0372747	0.173127	Tuft cells	123dpi	0.301655
C6orf62	0.49873	0.499281	-0.0655476	-0.122229	Tuft cells	123dpi	0.301655
TNFRSF21	0.498554	0.499281	-0.0325913	-0.0680672	Tuft cells	123dpi	0.301655
ERV3-1	0.498156	0.499281	-0.0285301	-0.0402954	Tuft cells	123dpi	0.301655
GATAD1	0.498577	0.499281	-0.0749632	-0.0759527	Tuft cells	123dpi	0.301655
KMT2E	0.498703	0.499281	0.0609758	0.293784	Tuft cells	123dpi	0.301655
ZBED1	0.498226	0.499281	0.108782	0.0539936	Tuft cells	123dpi	0.301655
PLS3	0.498073	0.499281	-0.183729	-0.0468589	Tuft cells	123dpi	0.301655
LYN	0.498117	0.499281	-0.0850711	-0.041001	Tuft cells	123dpi	0.301655
RAB14	0.498747	0.499281	0.0668773	0.172997	Tuft cells	123dpi	0.301655
PNPLA2	0.498469	0.499281	-0.105292	-0.127681	Tuft cells	123dpi	0.301655
ST5	0.498073	0.499281	-0.404831	-0.0751644	Tuft cells	123dpi	0.301655
SAC3D1	0.498117	0.499281	-0.220875	-0.0455116	Tuft cells	123dpi	0.301655
ZFPL1	0.498156	0.499281	-0.060245	-0.0456239	Tuft cells	123dpi	0.301655
ATE1	0.498257	0.499281	0.290221	0.0804864	Tuft cells	123dpi	0.301655
RPAP3	0.498156	0.499281	-0.0694134	-0.0372097	Tuft cells	123dpi	0.301655
SFSWAP	0.498192	0.499281	0.0318682	0.0452902	Tuft cells	123dpi	0.301655
IPO5	0.498529	0.499281	-0.0816019	-0.0743555	Tuft cells	123dpi	0.301655
DOCK9	0.498073	0.499281	-0.175607	-0.0482693	Tuft cells	123dpi	0.301655
SIX4	0.498073	0.499281	-0.184241	-0.0510667	Tuft cells	123dpi	0.301655
SNW1	0.498661	0.499281	-0.00986981	-0.157712	Tuft cells	123dpi	0.301655
TNFAIP2	0.498469	0.499281	-0.200449	-0.144489	Tuft cells	123dpi	0.301655
CRIP2	0.498501	0.499281	-0.125496	-0.10333	Tuft cells	123dpi	0.301655
RPS17	0.498677	0.499281	0.0788057	0.203381	Tuft cells	123dpi	0.301655
RAMMET	0.498522	0.499281	-0.113155	-0.088191	Tuft cells	123dpi	0.301655
TMC5	0.498117	0.499281	-0.320354	-0.0649719	Tuft cells	123dpi	0.301655
TMEM159	0.498156	0.499281	0.0351219	0.0340999	Tuft cells	123dpi	0.301655
STAT3	0.498667	0.499281	-0.0512487	-0.153066	Tuft cells	123dpi	0.301655
TBC1D20	0.498117	0.499281	-0.153943	-0.0429062	Tuft cells	123dpi	0.301655
PCIF1	0.498117	0.499281	-0.230392	-0.0479417	Tuft cells	123dpi	0.301655
C19orf24	0.498593	0.499281	0.134355	0.106819	Tuft cells	123dpi	0.301655
XRCC1	0.498073	0.499281	-0.270848	-0.0594178	Tuft cells	123dpi	0.301655
WDSUB1	0.498455	0.499276	0.0254555	0.0051459	BC/Club	123dpi	0.301659
C6orf226	0.498422	0.499276	0.135751	0.0233148	BC/Club	123dpi	0.301659
RHOXF1-AS1	0.498456	0.499276	0.275641	0.00604293	BC/Club	123dpi	0.301659
PARG	0.498367	0.499258	0.0176144	0.0115274	BC/Club	123dpi	0.301675
FANCC	0.49884	0.49925	-0.00722361	-0.00172223	Basal cells	123dpi	0.301682
DNAJC19	0.498792	0.499225	-0.0165623	-0.020999	Basal cells	123dpi	0.301704
TMEM222	0.496914	0.499221	-0.14451	-0.0310365	Neuroendocrine cells	123dpi	0.301707
IPP	0.496944	0.499221	0.0179667	0.0170683	Neuroendocrine cells	123dpi	0.301707
ITGA10	0.497225	0.499221	0.0139744	0.016086	Neuroendocrine cells	123dpi	0.301707
ACOXL	0.497099	0.499221	-0.488138	-0.0261809	Neuroendocrine cells	123dpi	0.301707
SSB	0.49684	0.499221	0.016849	0.16042	Neuroendocrine cells	123dpi	0.301707
PXK	0.497225	0.499221	0.00727034	0.0121656	Neuroendocrine cells	123dpi	0.301707
CLSTN2	0.496653	0.499221	0.133725	0.0941921	Neuroendocrine cells	123dpi	0.301707
AGGF1	0.496914	0.499221	0.0764294	0.0244192	Neuroendocrine cells	123dpi	0.301707
MAPK14	0.496972	0.499221	0.230005	0.0381879	Neuroendocrine cells	123dpi	0.301707
HINT3	0.497151	0.499221	-0.0373721	-0.0712133	Neuroendocrine cells	123dpi	0.301707
KCTD7	0.497099	0.499221	-0.293272	-0.0178273	Neuroendocrine cells	123dpi	0.301707
DNAJC25	0.497225	0.499221	-0.0135782	-0.0138107	Neuroendocrine cells	123dpi	0.301707
SUSD1	0.497225	0.499221	-0.018698	-0.0167645	Neuroendocrine cells	123dpi	0.301707
HECTD2	0.497099	0.499221	-0.425448	-0.0233694	Neuroendocrine cells	123dpi	0.301707
GIT2	0.496914	0.499221	-0.056179	-0.0129139	Neuroendocrine cells	123dpi	0.301707
DYNC1H1	0.49686	0.499221	-0.016298	-0.100961	Neuroendocrine cells	123dpi	0.301707
ZFYVE19	0.49685	0.499221	-0.251287	-0.0369253	Neuroendocrine cells	123dpi	0.301707
DHODH	0.497099	0.499221	-0.415509	-0.0229348	Neuroendocrine cells	123dpi	0.301707
AC020928.1	0.497099	0.499221	-0.315795	-0.0187361	Neuroendocrine cells	123dpi	0.301707
C19orf48	0.497099	0.499221	-0.544215	-0.0288014	Neuroendocrine cells	123dpi	0.301707
ZNF548	0.497225	0.499221	-0.0725534	-0.0157566	Neuroendocrine cells	123dpi	0.301707
ZNF552	0.497225	0.499221	0.0731514	0.01056	Neuroendocrine cells	123dpi	0.301707
PADI2	0.498929	0.499218	0.47068	0.000820199	Ciliated cells	123dpi	0.30171
SLC26A11	0.498893	0.499202	0.159509	0.00307562	Ciliated cells	123dpi	0.301723
SLC47A2	0.498747	0.499201	-0.0101728	-0.000416953	Basal cells	123dpi	0.301724
HIF1A	0.497342	0.499194	-0.0439341	-0.143394	Tuft cells	123dpi	0.30173
CENPS	0.498687	0.499192	-0.0321383	-0.00505191	Club cells	123dpi	0.301733
ZBTB1	0.498215	0.499147	-0.00524878	-0.00918483	BC/Club	123dpi	0.301771
TM9SF4	0.498233	0.499147	-0.00602859	-0.0218567	BC/Club	123dpi	0.301771
WDSUB1	0.497781	0.499128	0.324863	0.0563485	Ionocytes	123dpi	0.301788
2020-09-02	0.497551	0.499128	0.011415	0.133972	Ionocytes	123dpi	0.301788
NKIRAS1	0.497637	0.499128	-0.476103	-0.0463966	Ionocytes	123dpi	0.301788
RYK	0.497429	0.499128	-0.24316	-0.127155	Ionocytes	123dpi	0.301788
MORC4	0.497781	0.499128	0.645578	0.083663	Ionocytes	123dpi	0.301788
POLE3	0.497781	0.499128	0.274863	0.0527343	Ionocytes	123dpi	0.301788
MRPL11	0.497719	0.499128	0.0446384	0.0439619	Ionocytes	123dpi	0.301788
CPEB3	0.497637	0.499128	-0.539447	-0.0501729	Ionocytes	123dpi	0.301788
SUOX	0.497681	0.499128	-0.330776	-0.0364698	Ionocytes	123dpi	0.301788
RAP1B	0.497788	0.499128	-0.0940374	-0.209838	Ionocytes	123dpi	0.301788
BCL3	0.497614	0.499128	-0.377753	-0.0407669	Ionocytes	123dpi	0.301788
SCAF1	0.497799	0.499128	0.530778	0.0829359	Ionocytes	123dpi	0.301788
AP2A1	0.497702	0.499128	-0.132768	-0.0276199	Ionocytes	123dpi	0.301788
TMEM184B	0.497681	0.499128	-0.210297	-0.0284587	Ionocytes	123dpi	0.301788
TCF20	0.497637	0.499128	-0.420292	-0.0409274	Ionocytes	123dpi	0.301788
YBEY	0.497637	0.499128	-0.474448	-0.0454168	Ionocytes	123dpi	0.301788
HNRNPK	0.497309	0.499121	-0.145938	-0.31011	Ionocytes	123dpi	0.301794
MAGI2	0.498144	0.499105	-0.0251522	-0.0025	BC/Club	123dpi	0.301808
SNCA	0.496457	0.499097	-0.105448	-0.0362006	Neuroendocrine cells	123dpi	0.301815
EXOC6	0.496457	0.499097	-0.138914	-0.057217	Neuroendocrine cells	123dpi	0.301815
HCN3	0.498765	0.499094	0.0847831	0.00123384	Ciliated cells	123dpi	0.301817
ANKRD44	0.498737	0.499087	0.0573502	0.00521089	Ciliated cells	123dpi	0.301824
CTCF	0.498721	0.499087	0.00857902	0.0121552	Ciliated cells	123dpi	0.301824
DAD1	0.497241	0.499083	0.0281635	0.253093	Ionocytes	123dpi	0.301828
SOS1	0.497207	0.499079	-0.105118	-0.1369	Ionocytes	123dpi	0.301831
ADRB1	0.497183	0.499079	0.110691	0.0466259	Ionocytes	123dpi	0.301831
GPBP1L1	0.496364	0.499063	0.00466847	0.0308844	Neuroendocrine cells	123dpi	0.301845
UGDH	0.496363	0.499063	-0.271373	-0.0660986	Neuroendocrine cells	123dpi	0.301845
CCDC25	0.498536	0.499063	-0.0370754	-0.0154501	Club cells	123dpi	0.301845
ORC4	0.496301	0.499058	-0.0962548	-0.0595367	Neuroendocrine cells	123dpi	0.301849
BPHL	0.498068	0.499053	0.0262082	0.0120469	BC/Club	123dpi	0.301854
MPP2	0.498025	0.499032	0.307793	0.00166268	BC/Club	123dpi	0.301871
SLC5A1	0.498025	0.499032	0.354107	0.00180655	BC/Club	123dpi	0.301871
CPTP	0.498551	0.499027	-0.0124474	-0.00526287	Basal cells	123dpi	0.301876
PSMA1	0.497066	0.499021	-0.0465137	-0.112934	Ionocytes	123dpi	0.301881
KIAA1671	0.497088	0.499021	-0.143971	-0.0476423	Ionocytes	123dpi	0.301881
APMAP	0.497008	0.499001	-0.325057	-0.0873606	Ionocytes	123dpi	0.301899
KIAA1522	0.496974	0.498997	0.000406206	0.13111	Ionocytes	123dpi	0.301902
ATP6V0D2	0.498575	0.498966	-0.237841	-0.000533352	Ciliated cells	123dpi	0.301929
FAM117A	0.498536	0.498948	0.0685029	0.00320653	Ciliated cells	123dpi	0.301945
ATP13A2	0.498489	0.498947	0.0166574	0.00436677	Ciliated cells	123dpi	0.301946
ZNF362	0.498514	0.498947	0.0349398	0.00334905	Ciliated cells	123dpi	0.301946
KIDINS220	0.498436	0.498947	0.0206041	0.0112385	Ciliated cells	123dpi	0.301946
FGD4	0.498505	0.498947	0.0342143	0.00939171	Ciliated cells	123dpi	0.301946
EFCAB13	0.498404	0.498947	0.188098	0.00103697	Ciliated cells	123dpi	0.301946
AL121772.3	0.498459	0.498947	-0.459105	-0.000351572	Ciliated cells	123dpi	0.301946
MYH7B	0.498448	0.498947	-0.102725	-0.00044194	Ciliated cells	123dpi	0.301946
TAS2R30	0.498443	0.49894	-0.049263	-0.000527589	Basal cells	123dpi	0.301952
ZNF706	0.496887	0.498939	0.01367	0.191872	Ionocytes	123dpi	0.301952
SNX13	0.498398	0.498937	-0.0335842	-0.00903703	Basal cells	123dpi	0.301955
DLX3	0.498418	0.498937	-0.28557	-0.00274078	Basal cells	123dpi	0.301955
AL121652.1	0.498344	0.498893	-0.0668201	-0.000573117	Club cells	123dpi	0.301993
ARV1	0.496106	0.498892	0.00063324	0.035816	Neuroendocrine cells	123dpi	0.301994
RAB4A	0.496059	0.49889	0.0984197	0.0566277	Neuroendocrine cells	123dpi	0.301995
MTERF4	0.495992	0.49889	-0.0369523	-0.0373823	Neuroendocrine cells	123dpi	0.301995
MEGF9	0.496059	0.49889	-0.0599483	-0.0341272	Neuroendocrine cells	123dpi	0.301995
DDA1	0.496075	0.49889	-0.0429946	-0.0211516	Neuroendocrine cells	123dpi	0.301995
QSER1	0.497835	0.498889	-0.00208247	-0.0224783	BC/Club	123dpi	0.301996
SRGAP3	0.495956	0.498889	-0.168925	-0.0635004	Neuroendocrine cells	123dpi	0.301996
SYT11	0.495625	0.498884	-0.0555278	-0.0391717	Neuroendocrine cells	123dpi	0.302
FAM161A	0.495747	0.498884	-0.0769427	-0.0170957	Neuroendocrine cells	123dpi	0.302
AC062017.1	0.495747	0.498884	-0.174287	-0.0121199	Neuroendocrine cells	123dpi	0.302
NUDT6	0.495747	0.498884	-0.339911	-0.0191974	Neuroendocrine cells	123dpi	0.302
UBE2D4	0.495422	0.498884	-0.259613	-0.0683572	Neuroendocrine cells	123dpi	0.302
TRIP6	0.495922	0.498884	0.325767	0.0318458	Neuroendocrine cells	123dpi	0.302
SPIN4	0.495922	0.498884	0.255306	0.0254421	Neuroendocrine cells	123dpi	0.302
MCTS1	0.495893	0.498884	-0.0205987	-0.0869779	Neuroendocrine cells	123dpi	0.302
FABP5	0.4956	0.498884	0.150117	0.430124	Neuroendocrine cells	123dpi	0.302
EXT1	0.495922	0.498884	0.323208	0.031215	Neuroendocrine cells	123dpi	0.302
KANK1	0.495747	0.498884	-0.235361	-0.0145978	Neuroendocrine cells	123dpi	0.302
KMT2A	0.495409	0.498884	0.0848798	0.100291	Neuroendocrine cells	123dpi	0.302
JPH4	0.495747	0.498884	-0.132204	-0.0172002	Neuroendocrine cells	123dpi	0.302
UBR7	0.495922	0.498884	0.350365	0.0332071	Neuroendocrine cells	123dpi	0.302
RHBDF1	0.495747	0.498884	-0.317701	-0.019282	Neuroendocrine cells	123dpi	0.302
ZNF287	0.495747	0.498884	-0.183776	-0.0112907	Neuroendocrine cells	123dpi	0.302
KAT2A	0.495922	0.498884	0.338149	0.0306543	Neuroendocrine cells	123dpi	0.302
FDXR	0.495747	0.498884	-0.229976	-0.0227997	Neuroendocrine cells	123dpi	0.302
RIN2	0.495747	0.498884	-0.310297	-0.0185726	Neuroendocrine cells	123dpi	0.302
TUBGCP6	0.495747	0.498884	-0.416711	-0.0238281	Neuroendocrine cells	123dpi	0.302
MAPK8IP2	0.495652	0.498884	-0.0592968	-0.0297779	Neuroendocrine cells	123dpi	0.302
CNPPD1	0.498303	0.498873	0.0144753	0.00587115	Club cells	123dpi	0.30201
NCKIPSD	0.498292	0.498865	-0.210903	-0.00572824	Basal cells	123dpi	0.302017
GGCT	0.498303	0.498865	-0.0307283	-0.0369933	Basal cells	123dpi	0.302017
MRPL16	0.498244	0.498865	-0.039677	-0.0184505	Basal cells	123dpi	0.302017
CDR2L	0.498276	0.498865	-0.0168481	-0.00234485	Basal cells	123dpi	0.302017
AC005840.2	0.498216	0.498864	-0.0877686	-0.000850886	Basal cells	123dpi	0.302018
ZNF605	0.498212	0.498864	-0.0738394	-0.00775734	Basal cells	123dpi	0.302018
AL590644.3	0.498271	0.498863	-0.0335722	-0.00101441	Club cells	123dpi	0.302019
IP6K2	0.498267	0.498863	-0.0391755	-0.0227316	Club cells	123dpi	0.302019
AC007613.1	0.498234	0.498863	-0.209692	-0.00090021	Club cells	123dpi	0.302019
RAB8A	0.498235	0.498863	-0.0283322	-0.0121437	Club cells	123dpi	0.302019
TECPR2	0.498179	0.498859	-0.0142262	-0.00432908	Club cells	123dpi	0.302022
AC005837.1	0.498176	0.498859	0.147727	0.00145232	Club cells	123dpi	0.302022
CYS1	0.49778	0.498857	0.00272083	0.00222151	BC/Club	123dpi	0.302024
ZNF28	0.497777	0.498857	0.0617113	0.0241549	BC/Club	123dpi	0.302024
RBP7	0.498158	0.498856	-0.176414	-0.00309205	Basal cells	123dpi	0.302025
2020-12-01	0.498165	0.498856	0.223911	0.000606761	Basal cells	123dpi	0.302025
CEP44	0.497711	0.498835	0.0367436	0.0183126	BC/Club	123dpi	0.302043
ATXN10	0.496748	0.49883	-0.108614	-0.134938	Ionocytes	123dpi	0.302047
PTPRA	0.495249	0.498827	-0.0722254	-0.10353	Neuroendocrine cells	123dpi	0.30205
POLN	0.498092	0.498826	-0.0387092	-0.000667292	Basal cells	123dpi	0.302051
PTTG1	0.498083	0.498826	-0.0551834	-0.0216843	Basal cells	123dpi	0.302051
POLL	0.498046	0.498826	-0.0550663	-0.00376306	Basal cells	123dpi	0.302051
LPCAT2	0.498058	0.498826	-0.0748467	-0.0164034	Basal cells	123dpi	0.302051
TAF1D	0.495208	0.498815	-0.0162987	-0.0619811	Neuroendocrine cells	123dpi	0.302061
NIN	0.497972	0.498793	-0.0899897	-0.0240995	Basal cells	123dpi	0.30208
RPS6KA4	0.49795	0.498792	-0.0317798	-0.00344875	Basal cells	123dpi	0.30208
FBXL19	0.497932	0.498792	-0.0632696	-0.00471672	Basal cells	123dpi	0.30208
CLN5	0.4979	0.498786	-0.056159	-0.0130576	Basal cells	123dpi	0.302086
PYROXD1	0.497637	0.498785	0.00403166	0.01289	BC/Club	123dpi	0.302087
ZNF195	0.498048	0.498776	-0.0767164	-0.00757811	Club cells	123dpi	0.302095
AL450384.2	0.498052	0.498776	0.0583944	0.00116555	Club cells	123dpi	0.302095
BCL7C	0.496646	0.498759	0.123938	0.0985078	Ionocytes	123dpi	0.30211
CPSF3	0.497804	0.498741	-0.0530751	-0.00784433	Basal cells	123dpi	0.302125
SMAD5-AS1	0.497833	0.498741	-0.281135	-0.00170229	Basal cells	123dpi	0.302125
PFKFB3	0.497799	0.498741	-0.0208492	-0.00449449	Basal cells	123dpi	0.302125
GMFB	0.497819	0.498741	-0.0310423	-0.00764864	Basal cells	123dpi	0.302125
SBSN	0.497786	0.498741	0.942719	0.00233281	Basal cells	123dpi	0.302125
C11orf95	0.497715	0.49873	-0.12377	-0.00335692	Basal cells	123dpi	0.302135
GPX7	0.497558	0.498729	0.200376	0.00562917	BC/Club	123dpi	0.302136
ITPA	0.497679	0.498716	-0.0445877	-0.0163991	Basal cells	123dpi	0.302147
MTOR	0.49475	0.498706	-0.158821	-0.0248042	Neuroendocrine cells	123dpi	0.302155
MAST2	0.494954	0.498706	0.0207264	0.0285795	Neuroendocrine cells	123dpi	0.302155
RPL31	0.494974	0.498706	0.045738	0.127081	Neuroendocrine cells	123dpi	0.302155
TTC33	0.494906	0.498706	-0.0579236	-0.0246687	Neuroendocrine cells	123dpi	0.302155
DOCK1	0.494804	0.498706	-0.0244181	-0.0167088	Neuroendocrine cells	123dpi	0.302155
PFKM	0.49475	0.498706	-0.135539	-0.0282561	Neuroendocrine cells	123dpi	0.302155
GPN3	0.494751	0.498706	0.00350571	0.0195216	Neuroendocrine cells	123dpi	0.302155
PSEN1	0.495031	0.498706	0.274202	0.0959623	Neuroendocrine cells	123dpi	0.302155
CRIP1	0.494856	0.498706	-0.0266247	-0.0345763	Neuroendocrine cells	123dpi	0.302155
ASPSCR1	0.495045	0.498706	0.101657	0.0422856	Neuroendocrine cells	123dpi	0.302155
RPL18A	0.494999	0.498706	-0.0402517	-0.139042	Neuroendocrine cells	123dpi	0.302155
KIAA0355	0.494954	0.498706	0.0894232	0.0324226	Neuroendocrine cells	123dpi	0.302155
PTOV1	0.495071	0.498706	0.0217338	0.0663554	Neuroendocrine cells	123dpi	0.302155
USP25	0.494812	0.498706	-0.093185	-0.0336146	Neuroendocrine cells	123dpi	0.302155
NECTIN3	0.497483	0.498677	0.130209	0.00466453	BC/Club	123dpi	0.302181
TLN2	0.497435	0.498652	0.0691962	0.00407924	BC/Club	123dpi	0.302202
TRAIP	0.497866	0.498633	0.282898	0.00113118	Club cells	123dpi	0.302219
AC069544.1	0.497568	0.498626	0.11491	0.000645862	Basal cells	123dpi	0.302225
GRAMD1B	0.497829	0.498618	-0.0165253	-0.000510936	Club cells	123dpi	0.302232
MYO5C	0.496459	0.498603	-0.287377	-0.076988	Ionocytes	123dpi	0.302245
RAB5IF	0.496461	0.498603	-0.154259	-0.0892692	Ionocytes	123dpi	0.302245
CEP44	0.49778	0.498591	-0.0494218	-0.00723038	Club cells	123dpi	0.302256
MTMR3	0.497325	0.498566	-0.0137225	-0.0204398	BC/Club	123dpi	0.302278
NUTM2B-AS1	0.497472	0.498551	-0.0402887	-0.0124953	Basal cells	123dpi	0.30229
BRD7	0.497458	0.498551	-0.0251036	-0.0323061	Basal cells	123dpi	0.30229
CIDEA	0.49745	0.498551	0.240114	0.000982259	Basal cells	123dpi	0.30229
FGGY	0.496302	0.498534	0.591388	0.0804374	Ionocytes	123dpi	0.302306
MFSD6	0.496331	0.498534	-0.0205779	-0.108771	Ionocytes	123dpi	0.302306
SCARB2	0.496318	0.498534	-0.0335326	-0.165742	Ionocytes	123dpi	0.302306
ORAI3	0.496332	0.498534	0.562131	0.0812336	Ionocytes	123dpi	0.302306
ASH2L	0.496205	0.498527	-0.124914	-0.023601	Ionocytes	123dpi	0.302311
AL513548.1	0.497691	0.498524	0.034276	0.00244764	Club cells	123dpi	0.302314
NELFCD	0.497675	0.498524	-0.0336595	-0.0108867	Club cells	123dpi	0.302314
ZNF621	0.496171	0.498523	-0.230169	-0.0287176	Ionocytes	123dpi	0.302314
NRAS	0.496023	0.498518	-0.382332	-0.0407517	Ionocytes	123dpi	0.302319
TCAIM	0.496136	0.498518	-0.255454	-0.0335697	Ionocytes	123dpi	0.302319
TKT	0.49611	0.498518	-0.0106089	-0.0864758	Ionocytes	123dpi	0.302319
SLC15A2	0.496062	0.498518	-0.440377	-0.0420823	Ionocytes	123dpi	0.302319
RASA2	0.496099	0.498518	-0.218949	-0.0329327	Ionocytes	123dpi	0.302319
MICA	0.496136	0.498518	-0.0971186	-0.023813	Ionocytes	123dpi	0.302319
DLL1	0.496062	0.498518	-0.512996	-0.0484738	Ionocytes	123dpi	0.302319
ARAF	0.496062	0.498518	-0.466482	-0.0440918	Ionocytes	123dpi	0.302319
NRBF2	0.496136	0.498518	-0.1263	-0.0233159	Ionocytes	123dpi	0.302319
HCFC2	0.496023	0.498518	-0.409589	-0.0438832	Ionocytes	123dpi	0.302319
CGRRF1	0.496099	0.498518	-0.180999	-0.0272565	Ionocytes	123dpi	0.302319
INTS14	0.496023	0.498518	-0.433079	-0.0450403	Ionocytes	123dpi	0.302319
NTN1	0.496062	0.498518	-0.332731	-0.0333801	Ionocytes	123dpi	0.302319
CANT1	0.496023	0.498518	-0.333139	-0.0377551	Ionocytes	123dpi	0.302319
TMIE	0.497623	0.4985	0.573777	0.00121656	Club cells	123dpi	0.302335
GABARAPL1	0.49762	0.4985	-0.0381289	-0.0151993	Club cells	123dpi	0.302335
SLC25A40	0.497574	0.498495	0.00307608	0.00367012	Club cells	123dpi	0.30234
DYNC1H1	0.497573	0.498495	0.00762457	0.0769361	Club cells	123dpi	0.30234
PTPRN	0.49445	0.498494	-0.00633717	-0.0135424	Neuroendocrine cells	123dpi	0.30234
CCDC22	0.49445	0.498494	0.0783057	0.0173278	Neuroendocrine cells	123dpi	0.30234
LINC02036	0.49752	0.498484	0.178916	0.00138112	Club cells	123dpi	0.302349
SGSM2	0.497513	0.498484	-0.0455039	-0.0163105	Club cells	123dpi	0.302349
MRPL3	0.49438	0.498482	-0.0675882	-0.0653718	Neuroendocrine cells	123dpi	0.30235
NPM1	0.494368	0.498482	0.0802064	0.26064	Neuroendocrine cells	123dpi	0.30235
ATP5MPL	0.49437	0.498482	-0.108785	-0.200128	Neuroendocrine cells	123dpi	0.30235
NOP10	0.494337	0.498482	-0.0647951	-0.171789	Neuroendocrine cells	123dpi	0.30235
ATP2B1	0.49721	0.498474	-0.00103951	-0.0107666	BC/Club	123dpi	0.302358
TRIM44	0.495669	0.498474	0.0322331	0.0731951	Ionocytes	123dpi	0.302358
LRRC28	0.497168	0.498455	0.0287616	0.0198071	BC/Club	123dpi	0.302374
LEPR	0.497867	0.498443	0.240862	0.00162295	Ciliated cells	123dpi	0.302385
MED25	0.49743	0.498437	-0.0402374	-0.0112614	Club cells	123dpi	0.302389
FAM153A	0.497114	0.498424	0.109244	0.00427297	BC/Club	123dpi	0.302401
HIRIP3	0.494199	0.498418	-0.442856	-0.024199	Neuroendocrine cells	123dpi	0.302406
GDPD1	0.494199	0.498418	-0.322799	-0.0192736	Neuroendocrine cells	123dpi	0.302406
LYRM2	0.495555	0.4984	-0.00257921	-0.0692579	Ionocytes	123dpi	0.302422
NDUFS8	0.49556	0.4984	-0.0516482	-0.152816	Ionocytes	123dpi	0.302422
PIGP	0.495566	0.4984	0.0517123	0.0636506	Ionocytes	123dpi	0.302422
NEIL1	0.497059	0.498392	0.0139496	0.00778899	BC/Club	123dpi	0.302429
WDR92	0.497034	0.498391	0.0534265	0.00678503	BC/Club	123dpi	0.30243
EI24	0.497172	0.49837	0.000288576	0.0364	Basal cells	123dpi	0.302448
ZWINT	0.497226	0.49837	-0.0822449	-0.00464232	Basal cells	123dpi	0.302448
NTF4	0.497217	0.49837	0.0177083	0.00267967	Basal cells	123dpi	0.302448
FAM71E1	0.497226	0.49837	0.132614	0.00357731	Basal cells	123dpi	0.302448
HNRNPH2	0.496986	0.498366	-0.0279521	-0.0267913	BC/Club	123dpi	0.302451
CDC73	0.495439	0.498364	0.180383	0.0676983	Ionocytes	123dpi	0.302454
IDE	0.497094	0.498324	-0.0658562	-0.0139296	Basal cells	123dpi	0.302488
CCNQ	0.497063	0.498315	-0.0899909	-0.00658558	Basal cells	123dpi	0.302496
COP1	0.496273	0.4983	-0.0976346	-0.0459732	Tuft cells	123dpi	0.302509
RNPEP	0.495586	0.4983	-0.0931214	-0.0787006	Tuft cells	123dpi	0.302509
KDM5B	0.49633	0.4983	-0.0355173	-0.124956	Tuft cells	123dpi	0.302509
EGLN1	0.496273	0.4983	-0.0711637	-0.0383788	Tuft cells	123dpi	0.302509
DNMT3A	0.495408	0.4983	-0.159737	-0.138559	Tuft cells	123dpi	0.302509
MIR4435-2HG	0.496191	0.4983	-0.161893	-0.0435081	Tuft cells	123dpi	0.302509
UBR3	0.496191	0.4983	-0.080864	-0.0389036	Tuft cells	123dpi	0.302509
TUBA4A	0.496349	0.4983	-0.0780919	-0.0402999	Tuft cells	123dpi	0.302509
COX17	0.496322	0.4983	-0.0119083	-0.115411	Tuft cells	123dpi	0.302509
PAK2	0.496233	0.4983	0.00386432	0.193623	Tuft cells	123dpi	0.302509
EREG	0.496101	0.4983	-0.528968	-0.0919412	Tuft cells	123dpi	0.302509
KIAA1109	0.495524	0.4983	-0.0902206	-0.0932614	Tuft cells	123dpi	0.302509
NDUFA2	0.496347	0.4983	0.0476365	0.194591	Tuft cells	123dpi	0.302509
FBXW11	0.49596	0.4983	-0.0247868	-0.159538	Tuft cells	123dpi	0.302509
HDDC2	0.495982	0.4983	-0.0276957	-0.16465	Tuft cells	123dpi	0.302509
IFNGR1	0.496419	0.4983	0.145851	0.059388	Tuft cells	123dpi	0.302509
VOPP1	0.495408	0.4983	-0.121987	-0.12996	Tuft cells	123dpi	0.302509
DOCK4	0.496191	0.4983	-0.263148	-0.0527472	Tuft cells	123dpi	0.302509
HIPK2	0.496337	0.4983	-0.0660107	-0.147449	Tuft cells	123dpi	0.302509
MID1	0.496191	0.4983	-0.277455	-0.0556667	Tuft cells	123dpi	0.302509
GBA2	0.496191	0.4983	-0.145827	-0.0439843	Tuft cells	123dpi	0.302509
PRPF4	0.496419	0.4983	0.00567389	0.0415099	Tuft cells	123dpi	0.302509
SSNA1	0.496041	0.4983	-0.0194954	-0.107912	Tuft cells	123dpi	0.302509
LDHA	0.496355	0.4983	-0.121212	-0.223539	Tuft cells	123dpi	0.302509
APIP	0.495566	0.4983	-0.0996145	-0.0850326	Tuft cells	123dpi	0.302509
UBE2L6	0.496419	0.4983	0.125577	0.0534682	Tuft cells	123dpi	0.302509
FAM107B	0.496076	0.4983	-0.017428	-0.139775	Tuft cells	123dpi	0.302509
ANKRD26	0.496191	0.4983	-0.204946	-0.0473771	Tuft cells	123dpi	0.302509
GLUD1	0.496003	0.4983	-0.0795001	-0.162685	Tuft cells	123dpi	0.302509
DYRK2	0.496191	0.4983	-0.190922	-0.0496566	Tuft cells	123dpi	0.302509
C14orf119	0.49568	0.4983	-0.0401804	-0.057448	Tuft cells	123dpi	0.302509
SRP54	0.495877	0.4983	0.134588	0.12937	Tuft cells	123dpi	0.302509
SYNJ2BP	0.495479	0.4983	-0.21462	-0.129494	Tuft cells	123dpi	0.302509
MYO1D	0.496191	0.4983	-0.235782	-0.0537278	Tuft cells	123dpi	0.302509
CBFA2T2	0.495566	0.4983	-0.136647	-0.11443	Tuft cells	123dpi	0.302509
SPPL2B	0.496419	0.4983	0.154547	0.0537469	Tuft cells	123dpi	0.302509
GNG4	0.497003	0.498284	-0.13765	-0.00326515	Basal cells	123dpi	0.302523
SIL1	0.497011	0.498284	-0.00847316	-0.00750072	Basal cells	123dpi	0.302523
VANGL1	0.496874	0.498278	-0.0282875	-0.0202	BC/Club	123dpi	0.302528
LRRC43	0.49684	0.498274	0.202007	0.00166997	BC/Club	123dpi	0.302532
AC004816.2	0.49684	0.498274	0.0665164	0.00130597	BC/Club	123dpi	0.302532
LINC01550	0.49684	0.498274	0.21005	0.00149438	BC/Club	123dpi	0.302532
ZNF839	0.496847	0.498274	0.23236	0.0146677	BC/Club	123dpi	0.302532
HEXA-AS1	0.49684	0.498274	0.136784	0.00117484	BC/Club	123dpi	0.302532
VMA21	0.496721	0.498274	-0.0021925	-0.0181801	BC/Club	123dpi	0.302532
RIC8A	0.4967	0.498274	0.00444841	0.0255895	BC/Club	123dpi	0.302532
IGHMBP2	0.496727	0.498274	0.0856535	0.00712825	BC/Club	123dpi	0.302532
MINPP1	0.496707	0.498274	0.00846434	0.0124571	BC/Club	123dpi	0.302532
FERMT2	0.49673	0.498274	0.265428	0.0018972	BC/Club	123dpi	0.302532
ZNRF3	0.496614	0.498274	0.0838697	0.00664389	BC/Club	123dpi	0.302532
CLEC2D	0.496588	0.498273	-0.0378525	-0.0042674	BC/Club	123dpi	0.302533
WASL	0.496951	0.498268	0.00153923	0.0175423	Basal cells	123dpi	0.302537
ZNF445	0.496541	0.498265	0.00462675	0.0146156	BC/Club	123dpi	0.302539
U73166.1	0.496557	0.498265	0.10028	0.00119353	BC/Club	123dpi	0.302539
POLQ	0.496557	0.498265	0.12416	0.00129517	BC/Club	123dpi	0.302539
AKR1A1	0.49395	0.498259	0.0372768	0.0535674	Neuroendocrine cells	123dpi	0.302545
TTLL7	0.493968	0.498259	-0.00957662	-0.0399924	Neuroendocrine cells	123dpi	0.302545
STK38L	0.493983	0.498259	0.0545247	0.0370017	Neuroendocrine cells	123dpi	0.302545
RUNX3	0.496896	0.498234	-0.175613	-0.00316193	Basal cells	123dpi	0.302567
TCTN1	0.496896	0.498234	-0.0234718	-0.00434999	Basal cells	123dpi	0.302567
U2AF2	0.497619	0.498215	0.026359	0.0093624	Ciliated cells	123dpi	0.302583
MAL2	0.493839	0.498203	-0.0264016	-0.0827887	Neuroendocrine cells	123dpi	0.302594
CCDC47	0.493839	0.498203	-0.0496795	-0.0956134	Neuroendocrine cells	123dpi	0.302594
OXCT1	0.49376	0.498182	-0.110121	-0.0362708	Neuroendocrine cells	123dpi	0.302612
NAGLU	0.49376	0.498182	-0.0756485	-0.0438556	Neuroendocrine cells	123dpi	0.302612
AC027575.2	0.497152	0.498182	-0.018218	-0.000458846	Club cells	123dpi	0.302612
AURKB	0.496385	0.498163	0.0899439	0.00159196	BC/Club	123dpi	0.302629
CCNL1	0.495208	0.498161	0.0416911	0.105278	Ionocytes	123dpi	0.30263
UHRF2	0.497082	0.498133	-0.000341654	-0.00518769	Club cells	123dpi	0.302655
TLR2	0.497052	0.498125	0.0698006	0.0122851	Club cells	123dpi	0.302662
ARHGAP12	0.496208	0.498122	9.74e-05	0.0221214	BC/Club	123dpi	0.302664
ADAM8	0.496265	0.498122	0.152067	0.0136023	BC/Club	123dpi	0.302664
EHD4	0.496264	0.498122	0.0103616	0.0140281	BC/Club	123dpi	0.302664
AC106886.5	0.496298	0.498122	0.0640063	0.0056594	BC/Club	123dpi	0.302664
EXOSC6	0.496321	0.498122	-0.0199952	-0.0140023	BC/Club	123dpi	0.302664
EPN2	0.496293	0.498122	-0.000479341	-0.0294518	BC/Club	123dpi	0.302664
KLK7	0.496247	0.498122	1.1431	0.0109136	BC/Club	123dpi	0.302664
TMEM211	0.497012	0.498107	-0.484798	-0.00154959	Club cells	123dpi	0.302677
DNAJC22	0.497488	0.498105	0.0626893	0.00165515	Ciliated cells	123dpi	0.302679
SORL1	0.496706	0.498086	-0.0233576	-0.0168994	Basal cells	123dpi	0.302696
PORCN	0.49668	0.498082	-0.0882862	-0.00430138	Basal cells	123dpi	0.302699
ZNF845	0.496653	0.498077	-0.123928	-0.00398005	Basal cells	123dpi	0.302704
AC027644.3	0.496605	0.498055	-0.0624409	-0.00477395	Basal cells	123dpi	0.302723
PIGT	0.496609	0.498055	-0.057405	-0.0167384	Basal cells	123dpi	0.302723
BEX2	0.493573	0.498053	-0.0546081	-0.111378	Neuroendocrine cells	123dpi	0.302724
NCOR2	0.496558	0.498046	-0.0493723	-0.0202709	Basal cells	123dpi	0.30273
ATG4D	0.497382	0.498019	0.0627489	0.00470246	Ciliated cells	123dpi	0.302754
DNAJA3	0.496894	0.49801	0.000569105	0.00694576	Club cells	123dpi	0.302762
COX16	0.493498	0.498006	-0.211285	-0.0691142	Neuroendocrine cells	123dpi	0.302765
TM4SF19-TCTEX1D2	0.497334	0.497992	-0.302997	-0.00032054	Ciliated cells	123dpi	0.302778
NT5E	0.497275	0.49797	-0.282981	-0.00144759	Ciliated cells	123dpi	0.302796
TCAF2	0.497292	0.49797	0.107018	0.000364767	Ciliated cells	123dpi	0.302796
PHLDA1	0.49498	0.497962	-0.065006	-0.286903	Ionocytes	123dpi	0.302804
GCA	0.493419	0.497956	0.00866056	0.0288097	Neuroendocrine cells	123dpi	0.302809
IFT57	0.49338	0.497946	0.0209019	0.0891227	Neuroendocrine cells	123dpi	0.302818
KDELR2	0.495979	0.497943	0.00522628	0.0226392	BC/Club	123dpi	0.302821
IER3	0.496431	0.49794	-0.000179797	-0.101459	Basal cells	123dpi	0.302823
AF131215.7	0.496794	0.497932	-0.0214815	-0.000559084	Club cells	123dpi	0.30283
AP001033.1	0.496794	0.497932	-0.0820007	-0.000417786	Club cells	123dpi	0.30283
PLBD1	0.496385	0.497916	-0.0189381	-0.00675047	Basal cells	123dpi	0.302844
DNMT3B	0.496378	0.497916	0.0905819	0.00082174	Basal cells	123dpi	0.302844
ZNF485	0.495919	0.497905	0.348896	0.00455414	BC/Club	123dpi	0.302853
ZHX2	0.495894	0.497904	0.105913	0.012273	BC/Club	123dpi	0.302854
MYBL2	0.495869	0.497903	0.0847931	0.00201462	BC/Club	123dpi	0.302856
PRC1	0.495837	0.497894	0.330899	0.00679025	BC/Club	123dpi	0.302863
SLC1A3	0.495811	0.497891	0.0586178	0.00669896	BC/Club	123dpi	0.302865
GSTO2	0.495796	0.497891	0.0127047	0.0336534	BC/Club	123dpi	0.302865
EIF2B3	0.496289	0.497875	0.000921011	0.00371121	Basal cells	123dpi	0.30288
LBR	0.496239	0.497875	-0.0395863	-0.00891575	Basal cells	123dpi	0.30288
CCS	0.496187	0.497875	-0.0848029	-0.0210068	Basal cells	123dpi	0.30288
LIPT2	0.496265	0.497875	-0.158236	-0.00215657	Basal cells	123dpi	0.30288
NR2F2-AS1	0.496201	0.497875	-0.0450244	-0.00231254	Basal cells	123dpi	0.30288
FLYWCH1	0.496301	0.497875	-0.0642517	-0.00491572	Basal cells	123dpi	0.30288
MRPL45	0.4963	0.497875	-0.0473945	-0.0114735	Basal cells	123dpi	0.30288
CEP70	0.494859	0.497866	0.458537	0.128813	Tuft cells	123dpi	0.302888
TNFRSF18	0.495722	0.497849	0.337572	0.00402018	BC/Club	123dpi	0.302902
NTRK2	0.497117	0.497836	0.0220127	0.00064296	Ciliated cells	123dpi	0.302914
MX1	0.494822	0.497834	0.19798	0.0640511	Ionocytes	123dpi	0.302915
RANBP9	0.496093	0.497818	-0.0507297	-0.01199	Basal cells	123dpi	0.30293
NDUFAF5	0.496091	0.497818	-0.125196	-0.00847868	Basal cells	123dpi	0.30293
LETM2	0.496049	0.497817	0.00848198	0.00236817	Basal cells	123dpi	0.30293
GTF3C1	0.494772	0.49781	0.537409	0.123806	Tuft cells	123dpi	0.302937
MINOS1	0.493028	0.497798	0.0176819	0.072965	Neuroendocrine cells	123dpi	0.302947
ASH1L-AS1	0.493204	0.497798	0.00931096	0.0195511	Neuroendocrine cells	123dpi	0.302947
DEDD	0.492651	0.497798	-0.202888	-0.0296774	Neuroendocrine cells	123dpi	0.302947
FBXO11	0.492785	0.497798	-0.10728	-0.047044	Neuroendocrine cells	123dpi	0.302947
DHX30	0.49251	0.497798	-0.0348316	-0.0690707	Neuroendocrine cells	123dpi	0.302947
FAM43A	0.493204	0.497798	0.151184	0.0261434	Neuroendocrine cells	123dpi	0.302947
LINC02482	0.492912	0.497798	-0.380309	-0.0211258	Neuroendocrine cells	123dpi	0.302947
BRIX1	0.492687	0.497798	-0.0277544	-0.0589151	Neuroendocrine cells	123dpi	0.302947
FKBP5	0.492912	0.497798	-0.436837	-0.0242239	Neuroendocrine cells	123dpi	0.302947
PGAM2	0.492912	0.497798	-0.276736	-0.0169567	Neuroendocrine cells	123dpi	0.302947
CCNQ	0.492726	0.497798	-0.250003	-0.0300069	Neuroendocrine cells	123dpi	0.302947
LY96	0.492912	0.497798	-0.308348	-0.0171472	Neuroendocrine cells	123dpi	0.302947
NSMCE2	0.492799	0.497798	-0.08601	-0.0296634	Neuroendocrine cells	123dpi	0.302947
IRF7	0.492583	0.497798	0.17403	0.101403	Neuroendocrine cells	123dpi	0.302947
PICALM	0.492935	0.497798	0.123001	0.0444051	Neuroendocrine cells	123dpi	0.302947
PPP3CB	0.492667	0.497798	-0.0649445	-0.042552	Neuroendocrine cells	123dpi	0.302947
CRTAC1	0.492912	0.497798	-0.350078	-0.0179582	Neuroendocrine cells	123dpi	0.302947
DDX11	0.493124	0.497798	0.120669	0.0427919	Neuroendocrine cells	123dpi	0.302947
BRI3BP	0.493162	0.497798	0.100633	0.0545879	Neuroendocrine cells	123dpi	0.302947
ZNF84	0.493001	0.497798	-0.0674345	-0.0296261	Neuroendocrine cells	123dpi	0.302947
SLC46A3	0.493204	0.497798	0.267934	0.0288148	Neuroendocrine cells	123dpi	0.302947
NUDT15	0.493183	0.497798	0.215843	0.0679053	Neuroendocrine cells	123dpi	0.302947
FAM227B	0.492912	0.497798	-0.0301924	-0.0156516	Neuroendocrine cells	123dpi	0.302947
POLR3K	0.49299	0.497798	-0.0298003	-0.0563504	Neuroendocrine cells	123dpi	0.302947
CEP112	0.492912	0.497798	-0.248009	-0.0129068	Neuroendocrine cells	123dpi	0.302947
MAFG	0.493162	0.497798	0.0765636	0.0419125	Neuroendocrine cells	123dpi	0.302947
MRI1	0.492912	0.497798	-0.396935	-0.0260884	Neuroendocrine cells	123dpi	0.302947
LGALS8	0.495647	0.497797	-0.00412524	-0.0163976	BC/Club	123dpi	0.302948
PRNP	0.492408	0.497792	0.0235425	0.0516434	Neuroendocrine cells	123dpi	0.302952
ROBO1	0.495983	0.49778	-0.0696599	-0.0191398	Basal cells	123dpi	0.302963
ELMO2	0.49599	0.49778	-0.0980573	-0.00443932	Basal cells	123dpi	0.302963
SDHA	0.49473	0.497772	0.00520229	0.0493312	Ionocytes	123dpi	0.30297
WRNIP1	0.495595	0.497768	0.00702143	0.0310798	BC/Club	123dpi	0.302973
WDR55	0.495935	0.497767	-0.0554242	-0.0038711	Basal cells	123dpi	0.302974
DOK3	0.495908	0.497762	-0.280732	-0.000721729	Basal cells	123dpi	0.302979
FAM76A	0.494539	0.497759	-0.267763	-0.0376332	Ionocytes	123dpi	0.302981
ABCD3	0.494665	0.497759	-0.225242	-0.069029	Ionocytes	123dpi	0.302981
TRMT13	0.494639	0.497759	-0.23252	-0.0254774	Ionocytes	123dpi	0.302981
GUCA1A	0.494432	0.497759	-0.655712	-0.0648361	Ionocytes	123dpi	0.302981
RNASET2	0.494687	0.497759	-0.134492	-0.0233373	Ionocytes	123dpi	0.302981
TMEM65	0.494486	0.497759	-0.457704	-0.0430229	Ionocytes	123dpi	0.302981
RAB20	0.49459	0.497759	-0.144622	-0.0294607	Ionocytes	123dpi	0.302981
MVD	0.494687	0.497759	-0.198464	-0.0273929	Ionocytes	123dpi	0.302981
TRIM25	0.494432	0.497759	-0.401515	-0.0428125	Ionocytes	123dpi	0.302981
MFSD11	0.494687	0.497759	-0.0113268	-0.0275214	Ionocytes	123dpi	0.302981
ZBTB7A	0.494483	0.497759	-0.105383	-0.0825384	Ionocytes	123dpi	0.302981
PLIN3	0.494474	0.497759	0.0151449	0.0610027	Ionocytes	123dpi	0.302981
AC005332.4	0.495557	0.497754	0.0587029	0.00159035	BC/Club	123dpi	0.302986
NAB2	0.495872	0.497748	-0.0822706	-0.00970794	Basal cells	123dpi	0.302991
ANK2	0.495786	0.497747	-0.386195	-0.000934392	Basal cells	123dpi	0.302991
TBC1D32	0.495805	0.497747	-0.0709643	-0.00242419	Basal cells	123dpi	0.302991
NEIL2	0.495781	0.497747	-0.0791569	-0.00259784	Basal cells	123dpi	0.302991
AL139385.1	0.495831	0.497747	-0.123674	-0.00133972	Basal cells	123dpi	0.302991
LINC01588	0.49584	0.497747	0.111795	0.00211401	Basal cells	123dpi	0.302991
RIN3	0.49585	0.497747	0.00883722	0.00143	Basal cells	123dpi	0.302991
C1orf35	0.494678	0.497747	0.100157	0.0551988	Tuft cells	123dpi	0.302991
TNIP1	0.494678	0.497747	0.158181	0.0573334	Tuft cells	123dpi	0.302991
OGA	0.494628	0.497747	-0.0692621	-0.178104	Tuft cells	123dpi	0.302991
HEBP1	0.494678	0.497747	-0.0690985	-0.0446817	Tuft cells	123dpi	0.302991
AC009148.1	0.495718	0.497744	-0.305097	-0.000803113	Basal cells	123dpi	0.302994
ZNF710	0.49654	0.497721	0.0409963	0.00416199	Club cells	123dpi	0.303014
MRPS36	0.49645	0.497712	-0.0220346	-0.0402068	Club cells	123dpi	0.303022
HECA	0.496505	0.497712	-0.0494077	-0.00765322	Club cells	123dpi	0.303022
PUS7	0.496465	0.497712	-0.0384212	-0.00203339	Club cells	123dpi	0.303022
AC009509.1	0.496509	0.497712	-0.0855899	-0.0020934	Club cells	123dpi	0.303022
C19orf47	0.496482	0.497712	0.0941534	0.0040335	Club cells	123dpi	0.303022
TBCK	0.496967	0.497706	0.0128515	0.00552357	Ciliated cells	123dpi	0.303027
BBS9	0.496373	0.497685	0.0192838	0.00234143	Club cells	123dpi	0.303045
AP003352.1	0.496345	0.497685	-0.432756	-0.000843011	Club cells	123dpi	0.303045
ACSF3	0.496315	0.497685	-0.0620446	-0.00553831	Club cells	123dpi	0.303045
PRPSAP1	0.496291	0.497685	-0.0596546	-0.0190796	Club cells	123dpi	0.303045
PARD6G-AS1	0.496357	0.497685	0.272987	0.00135963	Club cells	123dpi	0.303045
DSG2	0.492255	0.497667	-0.0199572	-0.0830448	Neuroendocrine cells	123dpi	0.303061
GRK6	0.496245	0.497667	-0.0362201	-0.00568721	Club cells	123dpi	0.303061
PRH1	0.494468	0.497662	-0.345501	-0.0744802	Tuft cells	123dpi	0.303066
MARS	0.492173	0.497614	-0.0680137	-0.022903	Neuroendocrine cells	123dpi	0.303107
TSNAX	0.494152	0.497583	-0.274568	-0.0670952	Ionocytes	123dpi	0.303134
SLC39A3	0.496128	0.497571	0.00336886	0.00740416	Club cells	123dpi	0.303145
ABCA1	0.496084	0.49755	-0.0524743	-0.0112905	Club cells	123dpi	0.303164
PGAP2	0.495494	0.497541	-0.101666	-0.0155803	Basal cells	123dpi	0.303171
RBM5	0.496778	0.497537	0.0398335	0.0261299	Ciliated cells	123dpi	0.303174
HERPUD2	0.495315	0.497534	0.0102825	0.0142794	BC/Club	123dpi	0.303178
DEPDC7	0.496031	0.497518	-0.301826	-0.000604692	Club cells	123dpi	0.303191
AP002387.2	0.495436	0.497504	-0.0444961	-0.00104484	Basal cells	123dpi	0.303203
AC087645.2	0.495987	0.497495	-0.542507	-0.000743691	Club cells	123dpi	0.303211
DHX57	0.495218	0.497481	0.0209277	0.00579904	BC/Club	123dpi	0.303223
TBX6	0.495239	0.497481	0.00964689	0.00155946	BC/Club	123dpi	0.303223
DYNLL1	0.494505	0.49748	-0.131206	-0.369507	Goblet cells	123dpi	0.303225
VAMP8	0.494438	0.497472	-0.0571612	-0.167546	Goblet cells	123dpi	0.303231
CUTA	0.494379	0.497472	-0.0199782	-0.222132	Goblet cells	123dpi	0.303231
NDUFS8	0.494298	0.497472	0.0755785	0.21033	Goblet cells	123dpi	0.303231
PDIA3	0.494411	0.497472	-0.0367681	-0.259935	Goblet cells	123dpi	0.303231
CIRBP	0.494379	0.497472	-0.0699008	-0.396029	Goblet cells	123dpi	0.303231
XBP1	0.49446	0.497472	-0.110391	-0.318991	Goblet cells	123dpi	0.303231
CNOT10	0.494221	0.497444	-0.179182	-0.0514405	Tuft cells	123dpi	0.303256
DTX3L	0.494221	0.497444	-0.236779	-0.0561583	Tuft cells	123dpi	0.303256
RP9	0.494221	0.497444	-0.24864	-0.0584451	Tuft cells	123dpi	0.303256
MORC4	0.494221	0.497444	-0.170356	-0.0511508	Tuft cells	123dpi	0.303256
NUDT15	0.494221	0.497444	-0.0639989	-0.0420448	Tuft cells	123dpi	0.303256
CLMN	0.494221	0.497444	-0.201219	-0.0593158	Tuft cells	123dpi	0.303256
NDUFB5	0.494189	0.49743	0.0755075	0.291555	Goblet cells	123dpi	0.303268
C8orf59	0.494189	0.49743	0.0678733	0.290282	Goblet cells	123dpi	0.303268
MAPK8	0.495873	0.497403	0.00556445	0.0083023	Club cells	123dpi	0.303292
NONO	0.493947	0.497375	0.0728909	0.198866	Tuft cells	123dpi	0.303316
SOD1	0.493964	0.497375	0.104191	0.302144	Tuft cells	123dpi	0.303316
NDUFS2	0.494043	0.49736	-0.0394536	-0.441102	Goblet cells	123dpi	0.30333
RSL24D1	0.494043	0.49736	0.0169789	0.417789	Goblet cells	123dpi	0.30333
ANK2	0.496574	0.497354	-0.107538	-0.00079776	Ciliated cells	123dpi	0.303334
PJA2	0.493953	0.497346	0.222586	0.387636	Goblet cells	123dpi	0.303342
UGGT1	0.495246	0.497335	0.0388796	0.00550408	Basal cells	123dpi	0.303351
THOC7	0.495195	0.497319	-0.0118054	-0.0239653	Basal cells	123dpi	0.303365
CTBP1-DT	0.495208	0.497319	-0.0837195	-0.0046796	Basal cells	123dpi	0.303365
H2AFY	0.495166	0.497319	0.00306392	0.0313933	Basal cells	123dpi	0.303365
TCTE3	0.495163	0.497319	-0.239081	-0.0016714	Basal cells	123dpi	0.303365
IL10RB-DT	0.495125	0.497319	-0.506022	-0.00114434	Basal cells	123dpi	0.303365
NDUFB8	0.493836	0.497308	-0.011643	-0.0983247	Tuft cells	123dpi	0.303374
SPRY3	0.495014	0.497302	0.0694141	0.00100646	BC/Club	123dpi	0.30338
GOLGA7B	0.495008	0.497302	0.219075	0.00147636	BC/Club	123dpi	0.30338
AAED1	0.494966	0.497301	0.136311	0.00802172	BC/Club	123dpi	0.303381
SERPINB8	0.49573	0.497282	-0.0532925	-0.00782906	Club cells	123dpi	0.303397
IMPDH1	0.494924	0.497282	0.0542552	0.0100168	BC/Club	123dpi	0.303397
SIKE1	0.495697	0.497271	-0.0288255	-0.011993	Club cells	123dpi	0.303407
NUDCD3	0.49567	0.497266	-0.0224462	-0.00734234	Club cells	123dpi	0.303411
PSME1	0.491794	0.49726	0.00387894	0.102505	Neuroendocrine cells	123dpi	0.303416
STMP1	0.495031	0.497249	0.0047285	0.0590519	Basal cells	123dpi	0.303426
NCAPH	0.495628	0.497245	-0.596619	-0.000914363	Club cells	123dpi	0.303429
B4GALNT4	0.495628	0.497245	-0.872765	-0.00129749	Club cells	123dpi	0.303429
AL031123.2	0.495583	0.497244	-0.683696	-0.00103833	Club cells	123dpi	0.30343
FBXO9	0.495541	0.497244	-0.0374705	-0.022101	Club cells	123dpi	0.30343
PIM2	0.495525	0.497244	-0.00482416	-0.00232637	Club cells	123dpi	0.30343
CNNM2	0.495541	0.497244	-0.0787334	-0.00350236	Club cells	123dpi	0.30343
FOXM1	0.495574	0.497244	-0.21559	-0.00111298	Club cells	123dpi	0.30343
HSPB8	0.49554	0.497244	0.0945973	0.00482461	Club cells	123dpi	0.30343
MTRNR2L12	0.491735	0.497231	0.0990947	0.153299	Neuroendocrine cells	123dpi	0.303442
MED24	0.494841	0.497222	-0.00803888	-0.0207796	BC/Club	123dpi	0.303449
GPR89A	0.495427	0.49722	0.0515652	0.00273173	Club cells	123dpi	0.303452
GNG7	0.495411	0.49722	-0.0778551	-0.000492723	Club cells	123dpi	0.303452
UGT1A6	0.494958	0.497205	-0.140651	-0.00262983	Basal cells	123dpi	0.303464
SLC25A26	0.494966	0.497205	-0.0227723	-0.00373577	Basal cells	123dpi	0.303464
TENM2	0.494966	0.497205	-0.0666485	-0.0263675	Basal cells	123dpi	0.303464
AC103718.1	0.494953	0.497205	-0.137699	-0.00111518	Basal cells	123dpi	0.303464
ACTR10	0.494896	0.497205	-0.0226029	-0.0178337	Basal cells	123dpi	0.303464
CARF	0.495366	0.497202	-0.0322256	-0.00439304	Club cells	123dpi	0.303467
PTCD2	0.491676	0.4972	-0.127569	-0.0162073	Neuroendocrine cells	123dpi	0.303469
ZNF394	0.491676	0.4972	0.16719	0.0142827	Neuroendocrine cells	123dpi	0.303469
DDX58	0.491529	0.4972	0.0741649	0.0606206	Neuroendocrine cells	123dpi	0.303469
SOX21-AS1	0.491649	0.4972	-0.153282	-0.0934992	Neuroendocrine cells	123dpi	0.303469
AP3S2	0.491676	0.4972	-0.207335	-0.016556	Neuroendocrine cells	123dpi	0.303469
ZNF267	0.491676	0.4972	0.167759	0.0133624	Neuroendocrine cells	123dpi	0.303469
MLYCD	0.491676	0.4972	0.00118661	0.0151839	Neuroendocrine cells	123dpi	0.303469
ZNF564	0.49485	0.497198	0.0283875	0.00147389	Basal cells	123dpi	0.303471
TBPL1	0.495339	0.497196	0.00228953	0.00529872	Club cells	123dpi	0.303472
SPSB1	0.494819	0.497195	-0.108461	-0.00788535	Basal cells	123dpi	0.303473
BEX4	0.494822	0.497195	-0.0838418	-0.0220053	Basal cells	123dpi	0.303473
LY6H	0.494759	0.497195	-0.163069	-0.000912289	Basal cells	123dpi	0.303473
HACD1	0.494781	0.497195	-0.0881226	-0.00724174	Basal cells	123dpi	0.303473
PRELID3B	0.494827	0.497195	-0.0540563	-0.0197396	Basal cells	123dpi	0.303473
CHCHD1	0.493687	0.49719	-0.0277122	-0.108558	Tuft cells	123dpi	0.303477
ISG15	0.49373	0.497189	0.349293	0.190799	Ionocytes	123dpi	0.303478
MTMR1	0.496362	0.497181	0.120907	0.0141163	Ciliated cells	123dpi	0.303485
EFCAB6-AS1	0.496381	0.497181	0.0582132	0.000604907	Ciliated cells	123dpi	0.303485
OSGEPL1	0.495299	0.497179	0.104512	0.00403682	Club cells	123dpi	0.303488
C12orf65	0.495261	0.497162	-0.0831144	-0.00675418	Club cells	123dpi	0.303502
ZRANB2	0.493666	0.497155	-0.0109301	-0.0712197	Ionocytes	123dpi	0.303508
METAP2	0.49366	0.497155	-0.0543635	-0.111187	Ionocytes	123dpi	0.303508
LGR6	0.494742	0.497146	-0.0306416	-0.00123203	BC/Club	123dpi	0.303516
SPEG	0.494668	0.497095	-0.0302391	-0.000975043	BC/Club	123dpi	0.303561
PLCXD1	0.495168	0.497091	0.0572085	0.00241621	Club cells	123dpi	0.303564
PLXNA2	0.493538	0.497087	-0.203381	-0.0700896	Ionocytes	123dpi	0.303568
POLR2H	0.495107	0.497086	-0.0284424	-0.0262103	Club cells	123dpi	0.303569
HCAR2	0.495094	0.497086	-0.0173931	-0.0203598	Club cells	123dpi	0.303569
WDR18	0.495138	0.497086	-0.0228074	-0.00476299	Club cells	123dpi	0.303569
AC092069.1	0.495141	0.497086	-0.0872731	-0.0023027	Club cells	123dpi	0.303569
SH3BP5L	0.494544	0.497077	0.0115099	0.00247009	Basal cells	123dpi	0.303576
TLR6	0.494593	0.497077	0.0467548	0.00142422	Basal cells	123dpi	0.303576
CEP78	0.494575	0.497077	-0.0486639	-0.00731633	Basal cells	123dpi	0.303576
ASRGL1	0.494472	0.497077	-0.19042	-0.000601853	Basal cells	123dpi	0.303576
MORN4	0.494512	0.497077	0.0200033	0.00420171	Basal cells	123dpi	0.303576
TSFM	0.49456	0.497077	-0.0400786	-0.00648507	Basal cells	123dpi	0.303576
MYO9B	0.494601	0.497077	-0.0552516	-0.00676811	Basal cells	123dpi	0.303576
DPF1	0.49452	0.497077	-0.099647	-0.000577835	Basal cells	123dpi	0.303576
HOXA3	0.496236	0.497077	0.0448422	0.00308604	Ciliated cells	123dpi	0.303576
VSIG10L	0.494424	0.497072	0.0177026	0.00069277	Basal cells	123dpi	0.303581
RIC1	0.494601	0.497052	0.038008	0.00759055	BC/Club	123dpi	0.303598
CAMKK1	0.494593	0.497052	0.146207	0.00218112	BC/Club	123dpi	0.303598
MOCS3	0.494584	0.497052	-0.00933075	-0.00349711	BC/Club	123dpi	0.303598
PSMB2	0.493465	0.497043	0.0374622	0.097641	Ionocytes	123dpi	0.303606
MCM3	0.493451	0.497043	0.579222	0.0827201	Ionocytes	123dpi	0.303606
UQCR11	0.493445	0.497043	-0.0646547	-0.161453	Ionocytes	123dpi	0.303606
FER1L6	0.494371	0.49704	-0.0571785	-0.00229878	Basal cells	123dpi	0.303609
ACOT8	0.494359	0.49704	-0.047909	-0.00448831	Basal cells	123dpi	0.303609
NCMAP	0.491299	0.497026	-0.214769	-0.0165642	Neuroendocrine cells	123dpi	0.303621
ZRANB2	0.49101	0.497026	-0.0617366	-0.112912	Neuroendocrine cells	123dpi	0.303621
RBM15	0.491299	0.497026	-0.397523	-0.024939	Neuroendocrine cells	123dpi	0.303621
TOMM40L	0.491299	0.497026	-0.307696	-0.0186402	Neuroendocrine cells	123dpi	0.303621
NEK7	0.490434	0.497026	-0.0110245	-0.0190987	Neuroendocrine cells	123dpi	0.303621
SLC4A1AP	0.491182	0.497026	-0.124676	-0.052533	Neuroendocrine cells	123dpi	0.303621
MPHOSPH10	0.491258	0.497026	0.113762	0.0596706	Neuroendocrine cells	123dpi	0.303621
GHR	0.490486	0.497026	0.202862	0.0270448	Neuroendocrine cells	123dpi	0.303621
KDM1B	0.490741	0.497026	-0.177358	-0.0249371	Neuroendocrine cells	123dpi	0.303621
HMGN3	0.491247	0.497026	0.00603932	0.0861359	Neuroendocrine cells	123dpi	0.303621
RNF146	0.491251	0.497026	-0.0701423	-0.0216437	Neuroendocrine cells	123dpi	0.303621
KDM6A	0.490551	0.497026	-0.146	-0.028485	Neuroendocrine cells	123dpi	0.303621
PTP4A3	0.491299	0.497026	-0.540918	-0.0342146	Neuroendocrine cells	123dpi	0.303621
LRRC8A	0.491028	0.497026	-0.232397	-0.0556707	Neuroendocrine cells	123dpi	0.303621
TCN1	0.491299	0.497026	-0.366793	-0.0236277	Neuroendocrine cells	123dpi	0.303621
DDX25	0.491299	0.497026	-0.249273	-0.0181915	Neuroendocrine cells	123dpi	0.303621
BTRC	0.491002	0.497026	0.258383	0.0467425	Neuroendocrine cells	123dpi	0.303621
KMT2D	0.490741	0.497026	0.092715	0.0221794	Neuroendocrine cells	123dpi	0.303621
METTL7A	0.491002	0.497026	0.248007	0.0523765	Neuroendocrine cells	123dpi	0.303621
CSAD	0.490741	0.497026	0.191506	0.0295146	Neuroendocrine cells	123dpi	0.303621
SCFD1	0.491052	0.497026	-0.00773394	-0.0511243	Neuroendocrine cells	123dpi	0.303621
HSPA2	0.491082	0.497026	0.10193	0.0365451	Neuroendocrine cells	123dpi	0.303621
SPINT1	0.491146	0.497026	0.111283	0.134983	Neuroendocrine cells	123dpi	0.303621
TELO2	0.491299	0.497026	-0.419366	-0.0258313	Neuroendocrine cells	123dpi	0.303621
CDIPT	0.491182	0.497026	-0.0170591	-0.0518214	Neuroendocrine cells	123dpi	0.303621
TOP3A	0.491299	0.497026	-0.351338	-0.0246565	Neuroendocrine cells	123dpi	0.303621
UTP6	0.491028	0.497026	-0.162896	-0.0507763	Neuroendocrine cells	123dpi	0.303621
JMJD6	0.490486	0.497026	0.0385225	0.0201994	Neuroendocrine cells	123dpi	0.303621
RNF138	0.490918	0.497026	0.0674143	0.0269695	Neuroendocrine cells	123dpi	0.303621
GHRH	0.490486	0.497026	0.167176	0.0738634	Neuroendocrine cells	123dpi	0.303621
AC243964.2	0.490741	0.497026	-0.0395501	-0.0219574	Neuroendocrine cells	123dpi	0.303621
SMTN	0.491299	0.497026	-0.415605	-0.0253046	Neuroendocrine cells	123dpi	0.303621
CEBPZ	0.493335	0.497023	-0.159744	-0.106755	Ionocytes	123dpi	0.303623
DDX4	0.493318	0.497023	0.0250299	0.0556187	Ionocytes	123dpi	0.303623
SH3BGRL2	0.493355	0.497023	-0.372278	-0.10241	Ionocytes	123dpi	0.303623
M6PR	0.493276	0.497023	-0.236946	-0.131694	Ionocytes	123dpi	0.303623
TRIB1	0.493488	0.497021	-0.0864319	-0.102465	Tuft cells	123dpi	0.303625
ARGLU1	0.490346	0.497007	-0.0867437	-0.120171	Neuroendocrine cells	123dpi	0.303637
DGKZ	0.494932	0.496992	-0.0245841	-0.00554467	Club cells	123dpi	0.303651
CTF1	0.49496	0.496992	-0.0739908	-0.0041516	Club cells	123dpi	0.303651
GPI	0.494946	0.496992	-0.0319123	-0.0151715	Club cells	123dpi	0.303651
UBXN4	0.494224	0.496986	0.0173108	0.047284	Basal cells	123dpi	0.303656
NDUFB5	0.49425	0.496986	0.00918129	0.0560197	Basal cells	123dpi	0.303656
DBNL	0.494271	0.496986	-0.0471632	-0.0130564	Basal cells	123dpi	0.303656
AL355922.2	0.494274	0.496986	0.287027	0.00141549	Basal cells	123dpi	0.303656
MRPS6	0.494266	0.496986	-0.0324512	-0.0195108	Basal cells	123dpi	0.303656
MPV17	0.490261	0.49698	-0.0677624	-0.0604067	Neuroendocrine cells	123dpi	0.303661
CAMK2D	0.49029	0.49698	-0.0509756	-0.0900296	Neuroendocrine cells	123dpi	0.303661
GAREM2	0.496116	0.496978	-0.0720987	-0.000409061	Ciliated cells	123dpi	0.303663
UGDH-AS1	0.49415	0.49697	-0.0167394	-0.000671155	Basal cells	123dpi	0.30367
THAP10	0.494146	0.49697	-0.221752	-0.00262404	Basal cells	123dpi	0.30367
FEM1C	0.493169	0.496958	-0.184637	-0.0285551	Ionocytes	123dpi	0.303681
UNC93B1	0.493169	0.496958	-0.171581	-0.0262347	Ionocytes	123dpi	0.303681
PPP1CB	0.492806	0.496956	-0.0358821	-0.0799828	Ionocytes	123dpi	0.303682
COMMD8	0.493043	0.496956	-0.131435	-0.0501218	Ionocytes	123dpi	0.303682
TMA16	0.493044	0.496956	-0.221229	-0.0258223	Ionocytes	123dpi	0.303682
ATOX1	0.492699	0.496956	-0.064669	-0.169865	Ionocytes	123dpi	0.303682
HLA-B	0.492759	0.496956	-0.0232283	-0.131957	Ionocytes	123dpi	0.303682
PDSS2	0.492841	0.496956	-0.297836	-0.0359284	Ionocytes	123dpi	0.303682
YWHAG	0.492477	0.496956	-0.150064	-0.0869261	Ionocytes	123dpi	0.303682
NDUFB11	0.492597	0.496956	-0.00350055	-0.140231	Ionocytes	123dpi	0.303682
TRIQK	0.492911	0.496956	-0.311949	-0.0314488	Ionocytes	123dpi	0.303682
NCBP1	0.492979	0.496956	-0.443203	-0.0392079	Ionocytes	123dpi	0.303682
EIF3M	0.492714	0.496956	-0.0720838	-0.0883356	Ionocytes	123dpi	0.303682
GANAB	0.492982	0.496956	-0.297772	-0.0709851	Ionocytes	123dpi	0.303682
CEP57	0.493102	0.496956	0.0682972	0.0498183	Ionocytes	123dpi	0.303682
PDS5B	0.492982	0.496956	-0.31534	-0.0740159	Ionocytes	123dpi	0.303682
AHSA1	0.493102	0.496956	-0.206099	-0.0571595	Ionocytes	123dpi	0.303682
TRIP11	0.493004	0.496956	-0.124501	-0.145843	Ionocytes	123dpi	0.303682
BBS2	0.492911	0.496956	-0.473995	-0.0440295	Ionocytes	123dpi	0.303682
DVL2	0.493044	0.496956	-0.22595	-0.0283926	Ionocytes	123dpi	0.303682
PIP5K1C	0.493108	0.496956	0.0277324	0.0298029	Ionocytes	123dpi	0.303682
RPS19	0.49275	0.496956	-0.0157777	-0.332333	Ionocytes	123dpi	0.303682
FUT2	0.493044	0.496956	-0.19282	-0.0326016	Ionocytes	123dpi	0.303682
ZMAT5	0.492841	0.496956	-0.423778	-0.0443743	Ionocytes	123dpi	0.303682
AC103706.1	0.494433	0.496952	-0.0159745	-0.000910004	BC/Club	123dpi	0.303685
ZNF460	0.494416	0.496952	-0.0169382	-0.00399073	BC/Club	123dpi	0.303685
PDZD11	0.490197	0.496946	-0.0692519	-0.0618176	Neuroendocrine cells	123dpi	0.303691
TFAM	0.490197	0.496946	0.179357	0.103905	Neuroendocrine cells	123dpi	0.303691
DRD4	0.494839	0.496936	-0.152053	-0.00070548	Club cells	123dpi	0.3037
DSG2	0.493371	0.496934	0.290655	0.280384	Tuft cells	123dpi	0.303701
RGS2	0.494811	0.496929	-0.140438	-0.00238867	Club cells	123dpi	0.303705
RPS6KB1	0.494348	0.496915	-0.0178763	-0.0192505	BC/Club	123dpi	0.303718
CFAP97	0.493303	0.496898	0.00984347	0.1674	Tuft cells	123dpi	0.303733
PVR	0.49601	0.496891	0.105103	0.00239822	Ciliated cells	123dpi	0.303739
GPD2	0.489961	0.496883	0.196213	0.0732972	Neuroendocrine cells	123dpi	0.303746
ZNF354A	0.490077	0.496883	-0.3792	-0.01907	Neuroendocrine cells	123dpi	0.303746
AP1S2	0.490077	0.496883	0.00744986	0.0122394	Neuroendocrine cells	123dpi	0.303746
PYROXD2	0.490077	0.496883	-0.30807	-0.0172923	Neuroendocrine cells	123dpi	0.303746
TIPIN	0.490077	0.496883	-0.0260141	-0.0150624	Neuroendocrine cells	123dpi	0.303746
RNF185	0.490077	0.496883	-0.467038	-0.020877	Neuroendocrine cells	123dpi	0.303746
AC096772.1	0.494273	0.496862	-0.0927029	-0.000756441	BC/Club	123dpi	0.303764
RB1CC1	0.494255	0.496862	-0.00827771	-0.0187762	BC/Club	123dpi	0.303764
TCN2	0.49596	0.496862	0.0264478	0.00128633	Ciliated cells	123dpi	0.303764
ANG	0.493969	0.496831	-0.193033	-0.00268092	Basal cells	123dpi	0.303791
FNDC10	0.493938	0.496829	-0.18616	-0.00547904	Basal cells	123dpi	0.303793
IMMP1L	0.493946	0.496829	-0.049402	-0.0116564	Basal cells	123dpi	0.303793
CDH3	0.493927	0.496829	-0.0410286	-0.0198179	Basal cells	123dpi	0.303793
CASK	0.489836	0.496816	-0.00159633	-0.0202977	Neuroendocrine cells	123dpi	0.303804
TNFRSF11A	0.489754	0.496813	-0.0867281	-0.04238	Neuroendocrine cells	123dpi	0.303807
LSM14A	0.489792	0.496813	-0.00823736	-0.0370155	Neuroendocrine cells	123dpi	0.303807
DOPEY2	0.489804	0.496813	-0.0154762	-0.0746597	Neuroendocrine cells	123dpi	0.303807
FLVCR2	0.495881	0.496804	-0.0407853	-0.000306068	Ciliated cells	123dpi	0.303815
GMDS-DT	0.494145	0.49678	0.0841963	0.00856934	BC/Club	123dpi	0.303836
BARX2	0.494122	0.49678	0.0291975	0.013288	BC/Club	123dpi	0.303836
LINC02280	0.495816	0.496759	0.415741	0.000536278	Ciliated cells	123dpi	0.303854
AC007613.1	0.494075	0.496757	-0.163701	-0.000982443	BC/Club	123dpi	0.303856
ERGIC2	0.493128	0.496753	-0.0511247	-0.106948	Tuft cells	123dpi	0.303859
SLU7	0.494036	0.496741	-0.0316855	-0.0285575	BC/Club	123dpi	0.30387
TMEM159	0.494025	0.496741	0.00921631	0.0109231	BC/Club	123dpi	0.30387
MPHOSPH6	0.494599	0.496739	-0.0357213	-0.00740046	Club cells	123dpi	0.303872
RBMX2	0.492221	0.496729	-0.368036	-0.0928599	Ionocytes	123dpi	0.30388
AL035252.3	0.493976	0.496728	0.277174	0.00179194	BC/Club	123dpi	0.303882
ABHD10	0.489626	0.496721	0.00825787	0.0318415	Neuroendocrine cells	123dpi	0.303887
MRPS18A	0.489626	0.496721	-0.000988483	-0.0284965	Neuroendocrine cells	123dpi	0.303887
WDR45B	0.489616	0.496721	-0.0216864	-0.0339866	Neuroendocrine cells	123dpi	0.303887
NHLRC1	0.494559	0.49672	0.0372381	0.00231337	Club cells	123dpi	0.303888
SCOC-AS1	0.494531	0.496714	-0.228802	-0.002678	Club cells	123dpi	0.303893
KDM1A	0.492172	0.49671	-0.195504	-0.131971	Ionocytes	123dpi	0.303897
EMC10	0.492147	0.49671	0.0530634	0.096207	Ionocytes	123dpi	0.303897
TMEM213	0.49392	0.496695	-0.0446825	-0.00298274	BC/Club	123dpi	0.30391
FCHO2	0.492083	0.49668	-0.0546672	-0.0388618	Ionocytes	123dpi	0.303923
DMKN	0.492083	0.49668	0.00070858	0.0366783	Ionocytes	123dpi	0.303923
FOLR1	0.492019	0.496676	0.206764	0.0647717	Ionocytes	123dpi	0.303927
AC096536.1	0.493723	0.496669	-0.18556	-0.00116511	Basal cells	123dpi	0.303933
SP3	0.489486	0.496669	-0.155797	-0.0753214	Neuroendocrine cells	123dpi	0.303933
MBIP	0.489486	0.496669	-0.126946	-0.0642239	Neuroendocrine cells	123dpi	0.303933
AC003965.1	0.494455	0.49666	0.147019	0.00172426	Club cells	123dpi	0.303941
MCCC2	0.495696	0.496659	0.0409373	0.0126493	Ciliated cells	123dpi	0.303942
AC092849.1	0.495686	0.496659	0.304419	0.00136796	Ciliated cells	123dpi	0.303942
AUP1	0.492989	0.496645	-0.0689683	-0.0667053	Tuft cells	123dpi	0.303954
MUC16	0.492989	0.496645	0.10318	0.105241	Tuft cells	123dpi	0.303954
SNRPA	0.492989	0.496645	0.14382	0.101743	Tuft cells	123dpi	0.303954
ZNF580	0.493673	0.496641	-0.0451527	-0.0190333	Basal cells	123dpi	0.303957
ATP6V0E1	0.489365	0.496611	-0.0531828	-0.203542	Neuroendocrine cells	123dpi	0.303983
HNRNPC	0.489325	0.496611	-0.046416	-0.120307	Neuroendocrine cells	123dpi	0.303983
PHGR1	0.489371	0.496611	-0.0132314	-0.198558	Neuroendocrine cells	123dpi	0.303983
MBD1	0.489288	0.496611	0.287742	0.068799	Neuroendocrine cells	123dpi	0.303983
UBN2	0.492858	0.496607	-0.0959887	-0.0569207	Tuft cells	123dpi	0.303987
PSMD5	0.492839	0.496607	0.100964	0.0490609	Tuft cells	123dpi	0.303987
GNS	0.492839	0.496607	0.133877	0.0491891	Tuft cells	123dpi	0.303987
FCHSD1	0.494367	0.496594	0.0572896	0.00272064	Club cells	123dpi	0.303999
MRPL10	0.49436	0.496594	-0.0120559	-0.00730171	Club cells	123dpi	0.303999
FAM168A	0.493763	0.496583	0.0268238	0.0159991	BC/Club	123dpi	0.304008
PEX12	0.493785	0.496583	0.200606	0.00545696	BC/Club	123dpi	0.304008
SKAP2	0.493588	0.496577	-0.0398381	-0.0157198	Basal cells	123dpi	0.304014
MICU2	0.493721	0.496566	-0.0128217	-0.0205343	BC/Club	123dpi	0.304023
AL136040.1	0.493684	0.496551	-0.234601	-0.00260804	BC/Club	123dpi	0.304036
RHPN1	0.491864	0.49655	0.147269	0.043011	Ionocytes	123dpi	0.304037
PARD6G	0.492699	0.496541	-0.0983632	-0.0338318	Tuft cells	123dpi	0.304045
VPS29	0.489169	0.496525	0.025245	0.115161	Neuroendocrine cells	123dpi	0.304059
AL590644.1	0.493632	0.496522	0.228117	0.00191291	BC/Club	123dpi	0.304061
ZNF275	0.494243	0.496513	-0.0507703	-0.00248354	Club cells	123dpi	0.304069
AP001157.1	0.489127	0.496511	-0.0124388	-0.0168792	Neuroendocrine cells	123dpi	0.304071
CFH	0.491652	0.496511	0.216045	0.0456587	Ionocytes	123dpi	0.304071
HMCES	0.491795	0.496511	0.438272	0.0587744	Ionocytes	123dpi	0.304071
UIMC1	0.491795	0.496511	0.557737	0.0730858	Ionocytes	123dpi	0.304071
SARAF	0.491738	0.496511	-0.0054941	-0.19444	Ionocytes	123dpi	0.304071
RECQL	0.491739	0.496511	-0.188057	-0.060912	Ionocytes	123dpi	0.304071
FAM117A	0.491724	0.496511	0.0862999	0.028696	Ionocytes	123dpi	0.304071
CEP192	0.491652	0.496511	-0.116446	-0.0210682	Ionocytes	123dpi	0.304071
RNF114	0.491662	0.496511	-0.225417	-0.0730621	Ionocytes	123dpi	0.304071
BCKDK	0.493592	0.496505	0.0170686	0.0229711	BC/Club	123dpi	0.304076
REPIN1	0.49153	0.496486	-0.0923735	-0.0777955	Ionocytes	123dpi	0.304093
AC008555.5	0.493453	0.496463	-0.0893641	-0.00174883	Basal cells	123dpi	0.304113
TRIM46	0.493415	0.496461	0.883079	0.000968922	Basal cells	123dpi	0.304115
FH	0.493429	0.496461	-0.0517368	-0.0128904	Basal cells	123dpi	0.304115
PDCD1LG2	0.495445	0.496449	0.255762	0.000459039	Ciliated cells	123dpi	0.304125
MTHFR	0.492382	0.496448	-0.0462949	-0.0367343	Tuft cells	123dpi	0.304126
AHCYL1	0.492392	0.496448	-0.0383516	-0.0896377	Tuft cells	123dpi	0.304126
IGSF8	0.492547	0.496448	-0.0341134	-0.038935	Tuft cells	123dpi	0.304126
TBC1D5	0.49254	0.496448	-0.0806758	-0.0965547	Tuft cells	123dpi	0.304126
ROBO1	0.492547	0.496448	-0.0706522	-0.0496777	Tuft cells	123dpi	0.304126
ZMAT3	0.492136	0.496448	-0.0311869	-0.102933	Tuft cells	123dpi	0.304126
FGFBP1	0.492576	0.496448	-0.274685	-0.168156	Tuft cells	123dpi	0.304126
CCDC28A	0.492382	0.496448	-0.221464	-0.0452102	Tuft cells	123dpi	0.304126
CAPZA2	0.492202	0.496448	0.0246732	0.0942583	Tuft cells	123dpi	0.304126
PRKX	0.492347	0.496448	-0.0847865	-0.119738	Tuft cells	123dpi	0.304126
IFITM2	0.492466	0.496448	-0.0939548	-0.10988	Tuft cells	123dpi	0.304126
SMAGP	0.492202	0.496448	-0.159374	-0.0506164	Tuft cells	123dpi	0.304126
SPART	0.492547	0.496448	-0.071404	-0.0369951	Tuft cells	123dpi	0.304126
KLHL28	0.492202	0.496448	-0.15255	-0.0543631	Tuft cells	123dpi	0.304126
ROGDI	0.492427	0.496448	-0.127383	-0.122441	Tuft cells	123dpi	0.304126
KRT14	0.492576	0.496448	-0.443904	-0.213524	Tuft cells	123dpi	0.304126
NOL4L	0.492382	0.496448	-0.208602	-0.0485772	Tuft cells	123dpi	0.304126
CLPTM1	0.492382	0.496448	-0.29418	-0.0558447	Tuft cells	123dpi	0.304126
RTCB	0.492064	0.496448	-0.00280058	-0.109206	Tuft cells	123dpi	0.304126
IFT27	0.492547	0.496448	-0.056479	-0.0483901	Tuft cells	123dpi	0.304126
NXNL2	0.493252	0.496425	-0.0326433	-0.000703566	Basal cells	123dpi	0.304146
SHC3	0.493293	0.496425	0.388408	0.000498534	Basal cells	123dpi	0.304146
TMEM117	0.493332	0.496425	0.00163197	0.00247453	Basal cells	123dpi	0.304146
NKX2-8	0.49333	0.496425	-0.163416	-0.00201409	Basal cells	123dpi	0.304146
AC124312.1	0.493351	0.496425	-0.0379724	-0.00185547	Basal cells	123dpi	0.304146
AC006435.2	0.493334	0.496425	0.450974	0.000585648	Basal cells	123dpi	0.304146
MAD2L2	0.49321	0.496413	0.00922179	0.00184487	Basal cells	123dpi	0.304157
FLOT1	0.49318	0.496405	-0.0426174	-0.0192216	Basal cells	123dpi	0.304164
C1GALT1C1	0.493169	0.496405	-0.0445297	-0.00837323	Basal cells	123dpi	0.304164
CCNJL	0.491419	0.496404	-0.350411	-0.0325134	Ionocytes	123dpi	0.304165
BLZF1	0.494101	0.496403	0.0117159	0.00475428	Club cells	123dpi	0.304166
NFATC4	0.494112	0.496403	-0.0137453	-0.00433332	Club cells	123dpi	0.304166
STMN3	0.494065	0.4964	0.0659389	0.00281551	Club cells	123dpi	0.304168
ACSL4	0.488987	0.496399	-0.0141819	-0.0530149	Neuroendocrine cells	123dpi	0.304169
AGTPBP1	0.493996	0.496352	-0.00486922	-0.00449503	Club cells	123dpi	0.30421
NOTCH2	0.488902	0.496342	-0.176514	-0.0115344	Neuroendocrine cells	123dpi	0.304219
CLK2	0.488902	0.496342	0.21137	0.0197758	Neuroendocrine cells	123dpi	0.304219
PEX13	0.4889	0.496342	0.118515	0.037658	Neuroendocrine cells	123dpi	0.304219
ANKRD36	0.488794	0.496342	0.172396	0.0415119	Neuroendocrine cells	123dpi	0.304219
NIFK	0.488727	0.496342	0.00277197	0.083303	Neuroendocrine cells	123dpi	0.304219
PAICS	0.488794	0.496342	0.114047	0.0230383	Neuroendocrine cells	123dpi	0.304219
HEXIM2	0.488902	0.496342	0.374902	0.0298559	Neuroendocrine cells	123dpi	0.304219
AC245100.7	0.493048	0.496329	-0.0660276	-0.000270111	Basal cells	123dpi	0.30423
EEF2	0.493062	0.496329	0.0100626	0.0487644	Basal cells	123dpi	0.30423
CALML6	0.492967	0.496326	-0.0233955	-0.000446862	Basal cells	123dpi	0.304233
ZFP69B	0.492809	0.496326	-0.251455	-0.00155836	Basal cells	123dpi	0.304233
SYT11	0.493008	0.496326	0.113302	0.000291839	Basal cells	123dpi	0.304233
AC012074.1	0.492763	0.496326	-0.510399	-0.000391733	Basal cells	123dpi	0.304233
AC093901.1	0.492849	0.496326	0.383667	0.00115064	Basal cells	123dpi	0.304233
AC097461.1	0.493016	0.496326	0.376282	0.0012338	Basal cells	123dpi	0.304233
ADCY5	0.492682	0.496326	-0.314187	-0.000312759	Basal cells	123dpi	0.304233
AC092535.1	0.492804	0.496326	-0.257608	-0.000317975	Basal cells	123dpi	0.304233
ODAPH	0.492885	0.496326	-0.43246	-0.000839438	Basal cells	123dpi	0.304233
MTRNR2L6	0.492926	0.496326	-0.150284	-0.000438518	Basal cells	123dpi	0.304233
SRPX	0.492926	0.496326	-0.369096	-0.00042581	Basal cells	123dpi	0.304233
SYT8	0.49301	0.496326	-0.040709	-0.0023315	Basal cells	123dpi	0.304233
AC090833.1	0.492722	0.496326	-0.332314	-0.000370532	Basal cells	123dpi	0.304233
UBE2L6	0.49301	0.496326	0.0022068	0.00907465	Basal cells	123dpi	0.304233
AP002761.3	0.492682	0.496326	-0.475549	-0.000361866	Basal cells	123dpi	0.304233
AP001830.1	0.492827	0.496326	-0.241121	-0.00118466	Basal cells	123dpi	0.304233
RNF222	0.493008	0.496326	-0.0774097	-0.000252292	Basal cells	123dpi	0.304233
ZNF286B	0.492922	0.496326	0.0981412	0.00156725	Basal cells	123dpi	0.304233
AC139530.3	0.4926	0.496326	-0.512968	-0.000447389	Basal cells	123dpi	0.304233
ZNF563	0.492788	0.496326	0.036984	0.00206778	Basal cells	123dpi	0.304233
GRIN2D	0.492885	0.496326	-0.351834	-0.000342047	Basal cells	123dpi	0.304233
STXBP1	0.493387	0.496323	0.0934682	0.0109107	BC/Club	123dpi	0.304235
EFNA4	0.492522	0.496321	-0.062923	-0.00466566	Basal cells	123dpi	0.304237
MCEE	0.492442	0.496321	-0.0826228	-0.00698776	Basal cells	123dpi	0.304237
IMPG2	0.492559	0.496321	-0.809319	-0.000522492	Basal cells	123dpi	0.304237
AC012636.1	0.492518	0.496321	-0.508453	-0.000414376	Basal cells	123dpi	0.304237
FSD2	0.492518	0.496321	-0.613231	-0.000441673	Basal cells	123dpi	0.304237
MED9	0.492535	0.496321	-0.0412903	-0.00263205	Basal cells	123dpi	0.304237
LILRB3	0.492559	0.496321	-0.616195	-0.000455644	Basal cells	123dpi	0.304237
AMPH	0.49527	0.496304	-0.133546	-0.000486751	Ciliated cells	123dpi	0.304252
AL358113.1	0.495263	0.496304	-0.00100756	-0.000897007	Ciliated cells	123dpi	0.304252
CDH22	0.49528	0.496304	0.126149	0.000485667	Ciliated cells	123dpi	0.304252
ZNF460	0.495263	0.496304	0.113445	0.00298351	Ciliated cells	123dpi	0.304252
HCLS1	0.493888	0.496278	-0.10257	-0.00664843	Club cells	123dpi	0.304275
TPH1	0.4939	0.496278	-0.817818	-0.00487371	Club cells	123dpi	0.304275
DGCR6	0.492364	0.496276	-0.0520205	-0.0017826	Basal cells	123dpi	0.304277
PTPRB	0.495163	0.496269	0.568545	0.000695032	Ciliated cells	123dpi	0.304283
RALGPS2	0.491251	0.496265	-0.30726	-0.036234	Ionocytes	123dpi	0.304287
ANKRD36C	0.491251	0.496265	-0.421778	-0.0444169	Ionocytes	123dpi	0.304287
RPL27A	0.491211	0.496265	0.031393	0.224887	Ionocytes	123dpi	0.304287
C6orf120	0.4923	0.496252	-0.0802021	-0.00554395	Basal cells	123dpi	0.304298
HGH1	0.492319	0.496252	-0.0223689	-0.00237291	Basal cells	123dpi	0.304298
C2orf15	0.492256	0.496243	-0.0908194	-0.0018959	Basal cells	123dpi	0.304305
AL512274.1	0.492265	0.496243	-0.0731857	-0.00497344	Basal cells	123dpi	0.304305
RNASET2	0.492267	0.496243	-0.0327723	-0.00769341	Basal cells	123dpi	0.304305
CTDSPL2	0.493283	0.496242	-0.0151103	-0.0145476	BC/Club	123dpi	0.304307
CPE	0.493813	0.496235	-0.0512824	-0.00623212	Club cells	123dpi	0.304313
RNF187	0.48859	0.496233	-0.0397152	-0.0542832	Neuroendocrine cells	123dpi	0.304314
DDAH2	0.488558	0.49623	-0.0251744	-0.0249548	Neuroendocrine cells	123dpi	0.304317
TMEM164	0.488558	0.49623	-0.111844	-0.0260899	Neuroendocrine cells	123dpi	0.304317
MARS2	0.493759	0.496202	-0.012042	-0.00225997	Club cells	123dpi	0.304342
AC012640.2	0.493209	0.496191	0.266756	0.00303744	BC/Club	123dpi	0.304352
ZNF816	0.492145	0.496185	0.121345	0.00255085	Basal cells	123dpi	0.304356
SETD7	0.493179	0.496184	-0.00523424	-0.0178915	BC/Club	123dpi	0.304358
CUL1	0.493138	0.496184	-0.0250621	-0.0165419	BC/Club	123dpi	0.304358
ZNF57	0.493158	0.496184	0.101896	0.00547838	BC/Club	123dpi	0.304358
INTS11	0.488164	0.496181	0.232272	0.0652342	Neuroendocrine cells	123dpi	0.30436
PIGF	0.488058	0.496181	0.0672502	0.117659	Neuroendocrine cells	123dpi	0.30436
BHLHE40	0.488178	0.496181	-0.102885	-0.0398064	Neuroendocrine cells	123dpi	0.30436
REEP2	0.488399	0.496181	-0.567704	-0.0331947	Neuroendocrine cells	123dpi	0.30436
CYSTM1	0.488247	0.496181	0.000555098	0.131463	Neuroendocrine cells	123dpi	0.30436
AC008443.5	0.488399	0.496181	-0.153402	-0.0145407	Neuroendocrine cells	123dpi	0.30436
ACOT13	0.48816	0.496181	-0.00780368	-0.0491653	Neuroendocrine cells	123dpi	0.30436
CDK16	0.488164	0.496181	0.0312734	0.0420569	Neuroendocrine cells	123dpi	0.30436
ATG13	0.488452	0.496181	-0.0272417	-0.0185872	Neuroendocrine cells	123dpi	0.30436
MALAT1	0.488124	0.496181	0.0303416	1.60352	Neuroendocrine cells	123dpi	0.30436
CREM	0.488318	0.496181	-0.0515343	-0.0375837	Neuroendocrine cells	123dpi	0.30436
CCAR1	0.488005	0.496181	-0.0446221	-0.0755897	Neuroendocrine cells	123dpi	0.30436
LTA4H	0.488407	0.496181	-0.0258729	-0.0499259	Neuroendocrine cells	123dpi	0.30436
NUAK1	0.488399	0.496181	-0.299433	-0.0205991	Neuroendocrine cells	123dpi	0.30436
CDADC1	0.488399	0.496181	-0.350971	-0.0231901	Neuroendocrine cells	123dpi	0.30436
CHSY1	0.488399	0.496181	-0.281162	-0.0216053	Neuroendocrine cells	123dpi	0.30436
METTL9	0.488223	0.496181	0.0176441	0.108132	Neuroendocrine cells	123dpi	0.30436
AFG3L2	0.48845	0.496181	-0.0136669	-0.0466678	Neuroendocrine cells	123dpi	0.30436
TWSG1	0.493057	0.496173	0.0086565	0.0371328	BC/Club	123dpi	0.304367
ZNF30	0.493098	0.496173	0.0173359	0.00133426	BC/Club	123dpi	0.304367
AC008655.1	0.493078	0.496173	0.281094	0.00315196	BC/Club	123dpi	0.304367
B4GALT2	0.492108	0.496169	0.000208378	0.00592501	Basal cells	123dpi	0.30437
CYS1	0.493689	0.496159	0.160314	0.000813699	Club cells	123dpi	0.304379
PSPC1	0.493695	0.496159	-0.0648062	-0.0145226	Club cells	123dpi	0.304379
OR51E1	0.495027	0.496153	-0.321764	-0.000875696	Ciliated cells	123dpi	0.304384
RASAL1	0.495018	0.496153	0.219838	0.00251799	Ciliated cells	123dpi	0.304384
RNF214	0.492068	0.496151	-0.0994096	-0.0102456	Basal cells	123dpi	0.304386
NFKB1	0.487869	0.496123	-0.0665603	-0.050255	Neuroendocrine cells	123dpi	0.304411
CHD4	0.487843	0.496123	0.00281274	0.128881	Neuroendocrine cells	123dpi	0.304411
AC019131.2	0.494942	0.496109	-0.180389	-0.000519579	Ciliated cells	123dpi	0.304423
CD180	0.494915	0.496109	-0.0208597	-0.000494366	Ciliated cells	123dpi	0.304423
CXCR5	0.494887	0.496109	0.809161	0.000879302	Ciliated cells	123dpi	0.304423
LINC00330	0.49493	0.496109	0.029696	0.00142299	Ciliated cells	123dpi	0.304423
ST3GAL1	0.492005	0.496108	-0.00987601	-0.00324311	Basal cells	123dpi	0.304423
NBPF20	0.492959	0.496104	0.0648527	0.0026689	BC/Club	123dpi	0.304428
HMBS	0.492902	0.496104	0.0501723	0.0136367	BC/Club	123dpi	0.304428
AC145285.2	0.492943	0.496104	0.281249	0.00165179	BC/Club	123dpi	0.304428
APOBEC3B	0.492943	0.496104	0.346852	0.00216406	BC/Club	123dpi	0.304428
ZBTB18	0.487753	0.49608	0.0688272	0.0287981	Neuroendocrine cells	123dpi	0.304449
GTF3C5	0.487768	0.49608	-0.131512	-0.0203809	Neuroendocrine cells	123dpi	0.304449
RPS5	0.491579	0.496073	0.0576074	0.38117	Tuft cells	123dpi	0.304455
TIPARP	0.487699	0.496068	-0.212596	-0.0837152	Neuroendocrine cells	123dpi	0.304459
TGIF1	0.490952	0.496054	-0.105825	-0.0371332	Ionocytes	123dpi	0.304471
NAALADL2	0.492814	0.496051	0.0706232	0.0128976	BC/Club	123dpi	0.304474
AL445472.1	0.492801	0.496051	0.155732	0.00493007	BC/Club	123dpi	0.304474
LINC02001	0.492753	0.496037	0.0181389	0.0115115	BC/Club	123dpi	0.304486
FDPS	0.493491	0.496033	-0.0383039	-0.0610536	Club cells	123dpi	0.30449
B3GALNT1	0.493526	0.496033	0.0669065	0.0044004	Club cells	123dpi	0.30449
EIF3E	0.493474	0.496033	-0.00313488	-0.0639452	Club cells	123dpi	0.30449
CAB39L	0.493513	0.496033	-0.0525289	-0.0102664	Club cells	123dpi	0.30449
CCDC97	0.493512	0.496033	-0.0132926	-0.00683536	Club cells	123dpi	0.30449
NELFCD	0.490879	0.49601	0.180582	0.0598101	Ionocytes	123dpi	0.30451
LNX1	0.493384	0.496001	0.00592995	0.00562052	Club cells	123dpi	0.304518
VASH1-AS1	0.493378	0.496001	-0.0315046	-0.00169808	Club cells	123dpi	0.304518
TMPRSS11E	0.49083	0.495992	-0.0242182	-0.317247	Ionocytes	123dpi	0.304526
ZC3H13	0.490816	0.495992	-0.0206785	-0.0551423	Ionocytes	123dpi	0.304526
KIF20B	0.492628	0.495966	0.0487487	0.00840267	BC/Club	123dpi	0.304548
LINC02315	0.492655	0.495966	0.199272	0.0017423	BC/Club	123dpi	0.304548
PPM1A	0.49266	0.495966	-0.0318911	-0.0300409	BC/Club	123dpi	0.304548
IFT20	0.491841	0.495965	-0.0466962	-0.0127711	Basal cells	123dpi	0.304549
NCALD	0.493266	0.495926	-0.139961	-0.00237798	Club cells	123dpi	0.304583
MORN3	0.491771	0.495916	-0.177423	-0.00146385	Basal cells	123dpi	0.304592
VAMP3	0.492487	0.495885	-0.0094738	-0.0195763	BC/Club	123dpi	0.304619
LINC02185	0.492509	0.495885	-0.0782266	-0.00441965	BC/Club	123dpi	0.304619
ZSCAN12	0.492449	0.495871	0.0536041	0.00237901	BC/Club	123dpi	0.304631
POLDIP2	0.492419	0.495864	-0.0181477	-0.0250307	BC/Club	123dpi	0.304637
FAM120B	0.492392	0.495861	-0.0161924	-0.0185061	BC/Club	123dpi	0.30464
KCND3	0.493175	0.495857	-0.283986	-0.00331236	Club cells	123dpi	0.304643
UBE2D4	0.493177	0.495857	-0.0389662	-0.0043763	Club cells	123dpi	0.304643
PIP4K2B	0.493144	0.495857	-0.0230839	-0.00554141	Club cells	123dpi	0.304643
CD99L2	0.487447	0.495841	0.570237	0.116128	Neuroendocrine cells	123dpi	0.304657
CASTOR3	0.493084	0.49583	0.0370531	0.00618949	Club cells	123dpi	0.304667
TMPO	0.491655	0.495821	-0.0393937	-0.023703	Basal cells	123dpi	0.304675
RNF150	0.492325	0.495816	0.0689592	0.00188976	BC/Club	123dpi	0.304679
RIOK1	0.491287	0.49581	0.501658	0.119401	Tuft cells	123dpi	0.304685
MAPK8	0.487386	0.495809	-0.0907896	-0.0562564	Neuroendocrine cells	123dpi	0.304685
ZNF493	0.492294	0.495809	0.0207133	0.0106578	BC/Club	123dpi	0.304685
ABR	0.487341	0.495794	0.260275	0.0718351	Neuroendocrine cells	123dpi	0.304699
PRSS21	0.494534	0.495782	0.186435	0.00022035	Ciliated cells	123dpi	0.304709
KLHDC7A	0.49057	0.495778	-0.081759	-0.000679121	Basal cells	123dpi	0.304713
LINC01715	0.491207	0.495778	-0.169576	-0.00029748	Basal cells	123dpi	0.304713
AC004865.2	0.491082	0.495778	0.0429955	0.000471303	Basal cells	123dpi	0.304713
AC098484.2	0.491581	0.495778	-0.700087	-0.000415979	Basal cells	123dpi	0.304713
SH3GLB1	0.491468	0.495778	-0.0113271	-0.0172234	Basal cells	123dpi	0.304713
SLAMF9	0.490957	0.495778	0.118306	0.000315142	Basal cells	123dpi	0.304713
TADA1	0.490901	0.495778	-0.152524	-0.00409374	Basal cells	123dpi	0.304713
EGLN1	0.491093	0.495778	-0.0384653	-0.00660741	Basal cells	123dpi	0.304713
ADGRF3	0.491581	0.495778	-0.777445	-0.000574945	Basal cells	123dpi	0.304713
LINC01119	0.490708	0.495778	0.667896	0.000700464	Basal cells	123dpi	0.304713
EVA1A	0.490988	0.495778	0.0616641	0.00251988	Basal cells	123dpi	0.304713
AC009237.14	0.491175	0.495778	-0.0267415	-0.000768068	Basal cells	123dpi	0.304713
LINC02478	0.490874	0.495778	0.390409	0.000496331	Basal cells	123dpi	0.304713
IDH1-AS1	0.491449	0.495778	-0.0758691	-0.00128607	Basal cells	123dpi	0.304713
FBXL5	0.490418	0.495778	-0.0570068	-0.0191753	Basal cells	123dpi	0.304713
ARFIP1	0.491163	0.495778	-0.0254434	-0.0102021	Basal cells	123dpi	0.304713
CARMN	0.491123	0.495778	-0.0216532	-0.000301499	Basal cells	123dpi	0.304713
PRRT1	0.490777	0.495778	-0.150159	-0.00064247	Basal cells	123dpi	0.304713
AL589666.1	0.491248	0.495778	-0.112976	-0.000340434	Basal cells	123dpi	0.304713
AL078581.1	0.491498	0.495778	-0.627723	-0.000458283	Basal cells	123dpi	0.304713
RBM10	0.490448	0.495778	-0.00635815	-0.00366596	Basal cells	123dpi	0.304713
AL034397.2	0.491331	0.495778	-0.300966	-0.000308939	Basal cells	123dpi	0.304713
RAB33A	0.491207	0.495778	-0.117701	-0.00037771	Basal cells	123dpi	0.304713
ZNF280C	0.490902	0.495778	-0.0662141	-0.00171724	Basal cells	123dpi	0.304713
F8	0.491591	0.495778	0.00321436	0.00139164	Basal cells	123dpi	0.304713
AC083964.1	0.490881	0.495778	-0.108283	-0.000674688	Basal cells	123dpi	0.304713
AC069185.1	0.490974	0.495778	-0.165655	-0.000662893	Basal cells	123dpi	0.304713
IKBKB	0.49117	0.495778	-0.0549026	-0.0119061	Basal cells	123dpi	0.304713
TRPM6	0.490708	0.495778	0.429502	0.000569804	Basal cells	123dpi	0.304713
FAM120A	0.491446	0.495778	0.00300819	0.0304763	Basal cells	123dpi	0.304713
ZNF79	0.490785	0.495778	-0.12516	-0.00126706	Basal cells	123dpi	0.304713
SLC34A3	0.491207	0.495778	-0.2119	-0.000335649	Basal cells	123dpi	0.304713
AC087280.2	0.49104	0.495778	0.00567722	0.00028098	Basal cells	123dpi	0.304713
UEVLD	0.491436	0.495778	-0.0386157	-0.00426705	Basal cells	123dpi	0.304713
MADD	0.491404	0.495778	-0.0292361	-0.00364535	Basal cells	123dpi	0.304713
XRRA1	0.491059	0.495778	-0.0733373	-0.0090044	Basal cells	123dpi	0.304713
AAMDC	0.491242	0.495778	-0.0702531	-0.0151021	Basal cells	123dpi	0.304713
INTS4	0.49132	0.495778	-0.189911	-0.00485698	Basal cells	123dpi	0.304713
GATA3-AS1	0.491123	0.495778	-0.0395517	-0.000353476	Basal cells	123dpi	0.304713
ZNF239	0.490749	0.495778	0.315572	0.000287914	Basal cells	123dpi	0.304713
AL133551.1	0.491165	0.495778	0.00436974	0.000350641	Basal cells	123dpi	0.304713
SPOCK2	0.490708	0.495778	0.375236	0.000488282	Basal cells	123dpi	0.304713
DPYSL4	0.491047	0.495778	-0.209365	-0.0010041	Basal cells	123dpi	0.304713
KLRD1	0.490874	0.495778	0.279769	0.000309485	Basal cells	123dpi	0.304713
HNRNPA1L2	0.491334	0.495778	-0.275192	-0.00197317	Basal cells	123dpi	0.304713
AL132780.2	0.491041	0.495778	-0.470198	-0.00352307	Basal cells	123dpi	0.304713
EID1	0.491324	0.495778	0.00545287	0.0499607	Basal cells	123dpi	0.304713
DTWD1	0.491489	0.495778	-0.0236678	-0.0063859	Basal cells	123dpi	0.304713
NOX5	0.491539	0.495778	-0.677524	-0.000490921	Basal cells	123dpi	0.304713
NR2F2	0.490598	0.495778	0.0142723	0.0483698	Basal cells	123dpi	0.304713
ORAI3	0.490855	0.495778	-0.0562143	-0.0146802	Basal cells	123dpi	0.304713
AC046158.1	0.491539	0.495778	-0.641902	-0.000489562	Basal cells	123dpi	0.304713
CCL2	0.491414	0.495778	-1.45734	-0.00227378	Basal cells	123dpi	0.304713
TMEM205	0.491396	0.495778	-0.0158618	-0.0316452	Basal cells	123dpi	0.304713
ZNF599	0.491406	0.495778	-0.096096	-0.00276264	Basal cells	123dpi	0.304713
TMC4	0.490545	0.495778	-0.0418397	-0.0187185	Basal cells	123dpi	0.304713
AC008735.2	0.490999	0.495778	0.254768	0.000320236	Basal cells	123dpi	0.304713
EIF1AY	0.490696	0.495778	-0.0480744	-0.0214385	Basal cells	123dpi	0.304713
ZPR1	0.490339	0.495771	-0.0356896	-0.00382572	Basal cells	123dpi	0.304719
MAZ	0.491211	0.495764	0.0320507	0.162617	Tuft cells	123dpi	0.304725
CD34	0.494492	0.495761	0.232904	0.000433862	Ciliated cells	123dpi	0.304728
TAF8	0.49054	0.495759	0.466974	0.0724669	Ionocytes	123dpi	0.304729
RAD54L2	0.487243	0.495751	-0.495369	-0.0221017	Neuroendocrine cells	123dpi	0.304736
SPATA5	0.487243	0.495751	0.0889292	0.011684	Neuroendocrine cells	123dpi	0.304736
DELE1	0.487233	0.495751	0.141217	0.0456015	Neuroendocrine cells	123dpi	0.304736
ARRDC4	0.487233	0.495751	0.161779	0.0473763	Neuroendocrine cells	123dpi	0.304736
ZNF263	0.487243	0.495751	-0.496062	-0.0220233	Neuroendocrine cells	123dpi	0.304736
TMEM107	0.487271	0.495751	-0.0999689	-0.0432155	Neuroendocrine cells	123dpi	0.304736
AC239868.2	0.492213	0.495751	0.0614815	0.00144673	BC/Club	123dpi	0.304736
GADD45A	0.487064	0.495739	-0.0579532	-0.0755163	Neuroendocrine cells	123dpi	0.304747
AGPAT1	0.487084	0.495739	0.0724705	0.104146	Neuroendocrine cells	123dpi	0.304747
GRB7	0.492969	0.495737	-0.0424721	-0.005482	Club cells	123dpi	0.304749
C1orf131	0.491131	0.495734	0.0225267	0.04837	Tuft cells	123dpi	0.304751
FAM133B	0.49115	0.495734	0.0445329	0.205599	Tuft cells	123dpi	0.304751
PSIP1	0.490263	0.495716	-0.0814989	-0.0160422	Basal cells	123dpi	0.304767
AGPAT3	0.490464	0.495712	0.266171	0.0471447	Ionocytes	123dpi	0.304771
FHIT	0.490425	0.495703	0.161179	0.0676668	Ionocytes	123dpi	0.304779
NEK7	0.490216	0.495702	-0.0342712	-0.0142364	Basal cells	123dpi	0.304779
CEP63	0.490227	0.495702	-0.0625119	-0.011247	Basal cells	123dpi	0.304779
ZBTB37	0.490385	0.495693	0.204512	0.0434999	Ionocytes	123dpi	0.304787
MTX1	0.490348	0.495686	-0.0795226	-0.0357062	Ionocytes	123dpi	0.304793
SFT2D3	0.490304	0.495686	0.412743	0.0535824	Ionocytes	123dpi	0.304793
NREP	0.49032	0.495686	-0.0583546	-0.0900082	Ionocytes	123dpi	0.304793
SUPT16H	0.490342	0.495686	-0.124355	-0.0919401	Ionocytes	123dpi	0.304793
AC004918.1	0.492111	0.495672	0.025804	0.00308054	BC/Club	123dpi	0.304806
AL159169.3	0.490149	0.495671	-0.00894737	-0.000364617	Basal cells	123dpi	0.304806
ATG101	0.490116	0.495671	-0.0375726	-0.00815608	Basal cells	123dpi	0.304806
AL121832.2	0.490154	0.495671	-0.0729685	-0.000963912	Basal cells	123dpi	0.304806
PSMD4	0.491022	0.495668	0.072533	0.237929	Tuft cells	123dpi	0.304809
AC021851.1	0.490062	0.495643	-0.0429907	-0.000317765	Basal cells	123dpi	0.304831
MTCH1	0.490061	0.495643	-0.0048548	-0.0369962	Basal cells	123dpi	0.304831
DKC1	0.490053	0.495643	-0.0382216	-0.011734	Basal cells	123dpi	0.304831
DNAJC5	0.490963	0.49564	-0.0424726	-0.0383022	Tuft cells	123dpi	0.304834
RBM7	0.48691	0.495622	0.0848753	0.0584655	Neuroendocrine cells	123dpi	0.30485
SUCNR1	0.489976	0.495621	-0.160624	-0.00103115	Basal cells	123dpi	0.30485
CFAP97	0.489944	0.495611	-0.0304508	-0.0229047	Basal cells	123dpi	0.304859
WRN	0.490134	0.495591	-0.200333	-0.0254863	Ionocytes	123dpi	0.304877
PROC	0.489901	0.495589	-0.00137281	-0.00310123	Basal cells	123dpi	0.304878
FAN1	0.492801	0.495589	-0.123741	-0.00941077	Club cells	123dpi	0.304879
AC239803.3	0.494284	0.495573	0.0944433	0.000256743	Ciliated cells	123dpi	0.304893
CPB2-AS1	0.494243	0.495559	0.179609	0.000192703	Ciliated cells	123dpi	0.304904
AC026471.4	0.494249	0.495559	-0.0910187	-0.00127274	Ciliated cells	123dpi	0.304904
HOXB5	0.494251	0.495559	0.114881	0.00247796	Ciliated cells	123dpi	0.304904
AC010327.3	0.494243	0.495559	0.306633	0.000325834	Ciliated cells	123dpi	0.304904
GLMP	0.486757	0.495551	0.167651	0.0238291	Neuroendocrine cells	123dpi	0.304911
DUSP12	0.486798	0.495551	-0.156532	-0.0328729	Neuroendocrine cells	123dpi	0.304911
FOXD1	0.486656	0.495551	-0.035997	-0.0348188	Neuroendocrine cells	123dpi	0.304911
BNIP1	0.486673	0.495551	0.608071	0.0477696	Neuroendocrine cells	123dpi	0.304911
R3HCC1	0.486631	0.495551	-0.169734	-0.0431634	Neuroendocrine cells	123dpi	0.304911
FUT10	0.486673	0.495551	0.41221	0.0350785	Neuroendocrine cells	123dpi	0.304911
C9orf85	0.486757	0.495551	0.0622544	0.0323907	Neuroendocrine cells	123dpi	0.304911
RAB5IF	0.486812	0.495551	-0.0548055	-0.0295509	Neuroendocrine cells	123dpi	0.304911
C21orf2	0.486757	0.495551	0.0979779	0.035369	Neuroendocrine cells	123dpi	0.304911
CUTA	0.490041	0.495536	0.0643287	0.302579	Ionocytes	123dpi	0.304925
TMEM141	0.49005	0.495536	-0.118755	-0.110076	Ionocytes	123dpi	0.304925
AC026894.1	0.492719	0.495529	-0.92529	-0.000629504	Club cells	123dpi	0.304931
ZCCHC7	0.489953	0.495524	-0.153292	-0.032649	Ionocytes	123dpi	0.304935
DDX49	0.489953	0.495524	-0.112474	-0.0268912	Ionocytes	123dpi	0.304935
TRIOBP	0.489978	0.495524	-0.121649	-0.0665431	Ionocytes	123dpi	0.304935
C17orf100	0.492686	0.495518	0.0583925	0.00252199	Club cells	123dpi	0.304941
B3GALNT2	0.491932	0.495514	0.0423651	0.00983612	BC/Club	123dpi	0.304944
ZNF724	0.494118	0.495508	0.495837	0.00173799	Ciliated cells	123dpi	0.304949
AC012074.1	0.492655	0.495508	-0.910015	-0.000726813	Club cells	123dpi	0.30495
SFXN1	0.489829	0.495495	-0.357492	-0.0921882	Ionocytes	123dpi	0.304961
PATL1	0.489859	0.495495	-0.469237	-0.042029	Ionocytes	123dpi	0.304961
HDAC5	0.489859	0.495495	-0.361818	-0.0331334	Ionocytes	123dpi	0.304961
NFE2L1	0.489829	0.495495	-0.313038	-0.0848795	Ionocytes	123dpi	0.304961
MSI2	0.489837	0.495495	0.0823872	0.153163	Ionocytes	123dpi	0.304961
C15orf40	0.486474	0.495493	0.162553	0.0628751	Neuroendocrine cells	123dpi	0.304962
TFAP4	0.486493	0.495493	-0.2375	-0.0302657	Neuroendocrine cells	123dpi	0.304962
CFTR	0.490781	0.495488	-0.178471	-0.0722468	Tuft cells	123dpi	0.304967
NARS2	0.490781	0.495488	-0.1172	-0.0369181	Tuft cells	123dpi	0.304967
TMEM107	0.490781	0.495488	-0.189549	-0.0430403	Tuft cells	123dpi	0.304967
AC010735.2	0.492591	0.495478	-0.56807	-0.000543616	Club cells	123dpi	0.304975
KCNMB2	0.492591	0.495478	-0.658021	-0.000565325	Club cells	123dpi	0.304975
SPTY2D1OS	0.492604	0.495478	0.0469003	0.00375203	Club cells	123dpi	0.304975
COX7A1	0.492591	0.495478	-0.584601	-0.000532921	Club cells	123dpi	0.304975
ARSA	0.492533	0.495478	-0.0164521	-0.0050771	Club cells	123dpi	0.304975
MFF	0.490649	0.495449	0.0798569	0.175269	Tuft cells	123dpi	0.305001
CHMP4B	0.490625	0.495449	0.0460868	0.150864	Tuft cells	123dpi	0.305001
PIGM	0.491824	0.495447	0.0228426	0.0161946	BC/Club	123dpi	0.305003
GORAB	0.491842	0.495447	0.135023	0.0094218	BC/Club	123dpi	0.305003
LINC01179	0.492462	0.495446	-0.37294	-0.000459074	Club cells	123dpi	0.305004
NKD1	0.492462	0.495446	-0.399294	-0.000350302	Club cells	123dpi	0.305004
AL513218.1	0.494035	0.495446	-0.221363	-0.000298917	Ciliated cells	123dpi	0.305004
EFNA4	0.490583	0.495446	-0.24436	-0.0441697	Tuft cells	123dpi	0.305004
DSTYK	0.490583	0.495446	-0.262955	-0.0496766	Tuft cells	123dpi	0.305004
PTPMT1	0.490583	0.495446	-0.223852	-0.0430036	Tuft cells	123dpi	0.305004
SPECC1	0.490575	0.495446	0.00526619	0.146694	Tuft cells	123dpi	0.305004
C10orf143	0.491789	0.495441	0.116569	0.0113149	BC/Club	123dpi	0.305008
PSD4	0.486353	0.495432	-0.19937	-0.0317223	Neuroendocrine cells	123dpi	0.305016
ZNF680	0.486325	0.495432	0.00242066	0.0330211	Neuroendocrine cells	123dpi	0.305016
VPS26B	0.486251	0.495432	0.289507	0.0600363	Neuroendocrine cells	123dpi	0.305016
SCO1	0.486374	0.495432	-0.161858	-0.0583857	Neuroendocrine cells	123dpi	0.305016
ABCA7	0.486353	0.495432	-0.160284	-0.0287327	Neuroendocrine cells	123dpi	0.305016
PDCD5	0.486357	0.495432	0.0388922	0.0848332	Neuroendocrine cells	123dpi	0.305016
ZNF780B	0.486207	0.495432	-0.201844	-0.0349286	Neuroendocrine cells	123dpi	0.305016
COL4A5	0.486169	0.49543	-0.0294611	-0.035629	Neuroendocrine cells	123dpi	0.305017
SNAI1	0.492398	0.495425	-0.307138	-0.000406455	Club cells	123dpi	0.305022
ETNK2	0.491737	0.495425	0.0095427	0.00752658	BC/Club	123dpi	0.305022
AC064836.3	0.491737	0.495425	0.172947	0.00209389	BC/Club	123dpi	0.305022
CEACAM19	0.491705	0.495425	-0.253694	-0.00108649	BC/Club	123dpi	0.305022
GART	0.49175	0.495425	-0.0109464	-0.023106	BC/Club	123dpi	0.305022
IFNE	0.492371	0.495419	0.0719986	0.00204961	Club cells	123dpi	0.305027
PLPP3	0.486108	0.495418	-0.0789394	-0.0432567	Neuroendocrine cells	123dpi	0.305028
PHKA2	0.486128	0.495418	0.452985	0.0296941	Neuroendocrine cells	123dpi	0.305028
COQ6	0.486128	0.495418	-0.0701873	-0.00796998	Neuroendocrine cells	123dpi	0.305028
ZNF555	0.486128	0.495418	0.431832	0.0282706	Neuroendocrine cells	123dpi	0.305028
RBM5-AS1	0.492334	0.495404	-0.30007	-0.000430765	Club cells	123dpi	0.30504
CSGALNACT1	0.492334	0.495404	-0.275445	-0.000419654	Club cells	123dpi	0.30504
SECISBP2	0.489604	0.495388	-0.0632002	-0.0605096	Ionocytes	123dpi	0.305055
EGFL6	0.491616	0.495384	-0.00754273	-0.0177925	BC/Club	123dpi	0.305058
PAPPA	0.49227	0.495384	-0.181911	-0.000302076	Club cells	123dpi	0.305058
AC093512.1	0.492206	0.495384	0.0423241	0.000206769	Club cells	123dpi	0.305058
AZU1	0.49227	0.495384	-0.172783	-0.000519005	Club cells	123dpi	0.305058
AC253536.6	0.49227	0.495384	-0.12335	-0.00061453	Club cells	123dpi	0.305058
GHDC	0.493949	0.49538	0.0439668	0.00252358	Ciliated cells	123dpi	0.305062
XPO5	0.490368	0.495366	-0.131699	-0.0490301	Tuft cells	123dpi	0.305074
NFIB	0.49038	0.495366	-0.056046	-0.105935	Tuft cells	123dpi	0.305074
SAMD8	0.490368	0.495366	-0.103745	-0.0460854	Tuft cells	123dpi	0.305074
PES1	0.490368	0.495366	-0.0601575	-0.0431415	Tuft cells	123dpi	0.305074
WDR6	0.490254	0.495364	0.0403529	0.083181	Tuft cells	123dpi	0.305075
OFD1	0.49022	0.495362	0.117575	0.0894794	Tuft cells	123dpi	0.305077
TIMM23	0.491568	0.495359	0.0344603	0.0215263	BC/Club	123dpi	0.30508
KCNH1	0.493903	0.495355	0.75757	0.00193975	Ciliated cells	123dpi	0.305084
CKMT1A	0.489635	0.495341	-0.182581	-0.00532519	Basal cells	123dpi	0.305096
EBAG9	0.489613	0.49534	-0.0318311	-0.0142227	Basal cells	123dpi	0.305096
CACNA2D1	0.48592	0.495325	0.1289	0.135272	Neuroendocrine cells	123dpi	0.305109
SLC5A6	0.493849	0.49532	0.108702	0.00303286	Ciliated cells	123dpi	0.305114
GCNT3	0.490133	0.495305	-0.28484	-0.070097	Tuft cells	123dpi	0.305127
PITX1	0.489474	0.495287	-0.339256	-0.0787872	Ionocytes	123dpi	0.305143
FAR1	0.493748	0.495278	-0.00376749	-0.0077856	Ciliated cells	123dpi	0.305151
FAT3	0.493766	0.495278	-0.189197	-0.000944239	Ciliated cells	123dpi	0.305151
AC130324.3	0.493731	0.495278	-0.733746	-0.000900386	Ciliated cells	123dpi	0.305151
CU639417.3	0.493785	0.495278	-0.186591	-0.000189304	Ciliated cells	123dpi	0.305151
SUCLA2-AS1	0.492077	0.495277	-0.0943241	-0.000482666	Club cells	123dpi	0.305151
SH3BP1	0.491458	0.495271	0.015614	0.0205161	BC/Club	123dpi	0.305157
AC008622.2	0.491431	0.495267	0.184855	0.00229436	BC/Club	123dpi	0.30516
PERM1	0.489487	0.495267	0.198999	0.00153881	Basal cells	123dpi	0.305161
NCSTN	0.489518	0.495267	-0.0794706	-0.0159608	Basal cells	123dpi	0.305161
AC003681.1	0.489504	0.495267	-0.00422096	-0.00128187	Basal cells	123dpi	0.305161
TAF1	0.49138	0.495266	-0.00835824	-0.00960812	BC/Club	123dpi	0.305162
ERCC4	0.491406	0.495266	0.0481806	0.0275323	BC/Club	123dpi	0.305162
AF127577.1	0.491394	0.495266	0.547321	0.00376267	BC/Club	123dpi	0.305162
SLC9A1	0.492043	0.495264	-0.0188251	-0.00506574	Club cells	123dpi	0.305163
BPNT1	0.492035	0.495264	-0.0519328	-0.00796821	Club cells	123dpi	0.305163
CXorf58	0.492013	0.495264	-0.159442	-0.000735122	Club cells	123dpi	0.305163
ATG16L2	0.491997	0.495264	-0.0229275	-0.00389812	Club cells	123dpi	0.305163
HYI	0.48583	0.495263	-0.0791461	-0.0336612	Neuroendocrine cells	123dpi	0.305164
IL20	0.491949	0.495258	0.0660105	0.000417485	Club cells	123dpi	0.305169
AL035530.2	0.491949	0.495258	0.162201	0.000343021	Club cells	123dpi	0.305169
AC008537.4	0.491949	0.495258	0.181466	0.000335068	Club cells	123dpi	0.305169
MIR762HG	0.491882	0.495256	-0.000452518	-0.00236637	Club cells	123dpi	0.30517
KCNJ5	0.491315	0.495245	-0.150866	-0.00265903	BC/Club	123dpi	0.30518
AC005695.3	0.493661	0.495234	-0.404912	-0.000311284	Ciliated cells	123dpi	0.305189
AL590399.3	0.491278	0.49523	0.174892	0.00203947	BC/Club	123dpi	0.305193
AC092490.1	0.491828	0.495224	0.0133991	0.00157531	Club cells	123dpi	0.305198
CTHRC1	0.489405	0.495217	-0.00926495	-0.00302243	Basal cells	123dpi	0.305205
CENPH	0.491785	0.495202	-0.0349894	-0.00216686	Club cells	123dpi	0.305218
RAET1E-AS1	0.491757	0.495196	0.288584	0.000424997	Club cells	123dpi	0.305223
FAM90A1	0.491757	0.495196	0.241284	0.000446867	Club cells	123dpi	0.305223
MCM9	0.491194	0.49517	0.0533793	0.0102238	BC/Club	123dpi	0.305246
AC091959.3	0.489335	0.495168	0.179719	0.00110501	Basal cells	123dpi	0.305247
NT5DC1	0.489316	0.495168	-0.0140793	-0.0102814	Basal cells	123dpi	0.305247
MLLT10	0.485705	0.495165	0.00116491	0.0394329	Neuroendocrine cells	123dpi	0.30525
KRCC1	0.489281	0.495152	-0.365583	-0.0906849	Ionocytes	123dpi	0.305262
FOXP1	0.489305	0.495152	-0.00599921	-0.217984	Ionocytes	123dpi	0.305262
DYNLT3	0.489251	0.495152	0.00346351	0.0594696	Ionocytes	123dpi	0.305262
COX4I1	0.48931	0.495152	-0.00248754	-0.149991	Ionocytes	123dpi	0.305262
TNFRSF1B	0.491564	0.495143	0.888617	0.00104484	Club cells	123dpi	0.305269
ITPKB	0.491501	0.495143	0.00829744	0.00415943	Club cells	123dpi	0.305269
PLEKHH2	0.491486	0.495143	-0.0629268	-0.00599572	Club cells	123dpi	0.305269
RFX8	0.491564	0.495143	0.613061	0.000702463	Club cells	123dpi	0.305269
UGT2B7	0.49138	0.495143	-0.111088	-0.00255157	Club cells	123dpi	0.305269
STBD1	0.491628	0.495143	0.19664	0.000613763	Club cells	123dpi	0.305269
NAA10	0.491537	0.495143	-0.0385653	-0.0200818	Club cells	123dpi	0.305269
LPAR1	0.491336	0.495143	-0.0612283	-0.00374081	Club cells	123dpi	0.305269
HSDL2	0.491522	0.495143	-0.0300883	-0.0101259	Club cells	123dpi	0.305269
DNAJC22	0.491201	0.495143	-0.0943847	-0.00225387	Club cells	123dpi	0.305269
METTL25	0.491487	0.495143	-0.01442	-0.00376624	Club cells	123dpi	0.305269
CHST11	0.491409	0.495143	0.119146	0.00246995	Club cells	123dpi	0.305269
USP30-AS1	0.491409	0.495143	0.281922	0.00295683	Club cells	123dpi	0.305269
SLC38A6	0.491487	0.495143	0.00260496	0.00589244	Club cells	123dpi	0.305269
TELO2	0.491612	0.495143	0.0509405	0.00380853	Club cells	123dpi	0.305269
AC141586.3	0.4915	0.495143	0.825031	0.000938923	Club cells	123dpi	0.305269
AC015908.2	0.491548	0.495143	-0.30778	-0.00590122	Club cells	123dpi	0.305269
SLC12A5	0.491643	0.495143	0.146358	0.0014759	Club cells	123dpi	0.305269
C19orf54	0.491459	0.495143	-0.205775	-0.00408663	Club cells	123dpi	0.305269
PRODH	0.491661	0.495143	0.175504	0.000881347	Club cells	123dpi	0.305269
AL022326.1	0.491628	0.495143	0.531145	0.000685564	Club cells	123dpi	0.305269
EP300-AS1	0.4915	0.495143	1.02303	0.0011761	Club cells	123dpi	0.305269
ITSN1	0.491376	0.495143	-0.0427113	-0.00768724	Club cells	123dpi	0.305269
MPP7	0.489179	0.49514	-0.259095	-0.0829399	Ionocytes	123dpi	0.305272
RPL37A	0.485624	0.495136	-0.0248668	-0.224297	Neuroendocrine cells	123dpi	0.305276
HDLBP	0.485559	0.495136	-0.022817	-0.0679061	Neuroendocrine cells	123dpi	0.305276
GOLGA4	0.485522	0.495136	0.0292705	0.151535	Neuroendocrine cells	123dpi	0.305276
RBM15B	0.485551	0.495136	0.0881467	0.0566078	Neuroendocrine cells	123dpi	0.305276
IGSF10	0.485647	0.495136	-0.209282	-0.0495962	Neuroendocrine cells	123dpi	0.305276
GATB	0.4855	0.495136	-0.2958	-0.0226975	Neuroendocrine cells	123dpi	0.305276
AC012213.4	0.4855	0.495136	-0.197988	-0.0180473	Neuroendocrine cells	123dpi	0.305276
DAPK1	0.485647	0.495136	-0.19482	-0.0458026	Neuroendocrine cells	123dpi	0.305276
BRMS1L	0.4855	0.495136	-0.348674	-0.0254405	Neuroendocrine cells	123dpi	0.305276
MPRIP	0.485647	0.495136	0.026226	0.0376182	Neuroendocrine cells	123dpi	0.305276
SLC1A5	0.485509	0.495136	0.0713072	0.11497	Neuroendocrine cells	123dpi	0.305276
PPFIA1	0.485316	0.495125	0.0240794	0.0614045	Neuroendocrine cells	123dpi	0.305285
NSMCE4A	0.485261	0.495107	-0.0432847	-0.042764	Neuroendocrine cells	123dpi	0.305301
MED16	0.485269	0.495107	0.394132	0.0694783	Neuroendocrine cells	123dpi	0.305301
ISL1	0.49112	0.495103	-0.0889771	-0.0102698	Club cells	123dpi	0.305305
NPM2	0.485204	0.4951	-0.0814657	-0.0352915	Neuroendocrine cells	123dpi	0.305307
ADIRF	0.485199	0.4951	0.10406	0.200291	Neuroendocrine cells	123dpi	0.305307
QPCT	0.491077	0.495081	0.00555134	0.00243827	Club cells	123dpi	0.305324
PDSS2	0.491046	0.495071	-0.0671947	-0.00925528	Club cells	123dpi	0.305332
GGACT	0.491007	0.495071	-0.0189767	-0.00233003	Club cells	123dpi	0.305332
CNFN	0.491038	0.495071	-0.0581093	-0.0260851	Club cells	123dpi	0.305332
DNAJC16	0.485095	0.495047	0.181449	0.0782587	Neuroendocrine cells	123dpi	0.305353
NRBP1	0.485087	0.495047	-0.0735619	-0.02751	Neuroendocrine cells	123dpi	0.305353
XPO5	0.485005	0.495047	0.0319228	0.0241015	Neuroendocrine cells	123dpi	0.305353
GK	0.485051	0.495047	-0.00507569	-0.022181	Neuroendocrine cells	123dpi	0.305353
DKC1	0.485087	0.495047	-0.0444109	-0.0265814	Neuroendocrine cells	123dpi	0.305353
ZNF28	0.489172	0.495046	-0.0992348	-0.00636628	Basal cells	123dpi	0.305354
C12orf60	0.489095	0.49499	-0.0800962	-0.000855299	Basal cells	123dpi	0.305404
AC084809.2	0.489082	0.49499	-0.658507	-0.000894135	Basal cells	123dpi	0.305404
PTRH2	0.488997	0.494986	0.27287	0.055029	Ionocytes	123dpi	0.305407
AC005753.1	0.493382	0.494975	0.0332627	0.000615153	Ciliated cells	123dpi	0.305417
FAM102A	0.489032	0.49497	0.000125885	0.00464968	Basal cells	123dpi	0.305421
GTPBP6	0.489008	0.494968	-0.0501885	-0.0130686	Basal cells	123dpi	0.305423
TIMM22	0.484849	0.494945	0.25758	0.0690515	Neuroendocrine cells	123dpi	0.305443
FES	0.488951	0.494931	-0.00190639	-0.00121645	Basal cells	123dpi	0.305455
FRRS1	0.488922	0.494924	-0.0642743	-0.0023584	Basal cells	123dpi	0.305461
RBM14-RBM4	0.488908	0.494924	-0.708582	-0.000961612	Basal cells	123dpi	0.305461
TRIM24	0.489702	0.494901	-0.0774164	-0.079827	Tuft cells	123dpi	0.305481
PRKD3	0.490772	0.494862	-0.011523	-0.00779464	Club cells	123dpi	0.305516
LINC01943	0.490751	0.494862	0.153266	0.00104932	Club cells	123dpi	0.305516
ZBED2	0.490858	0.494854	0.27165	0.00339319	BC/Club	123dpi	0.305523
HHAT	0.490711	0.494845	-0.0291724	-0.00435019	Club cells	123dpi	0.305531
NHSL2	0.490712	0.494845	0.0144324	0.000630501	Club cells	123dpi	0.305531
MLST8	0.484721	0.494844	0.146817	0.0249863	Neuroendocrine cells	123dpi	0.305531
PGM1	0.488812	0.49483	-0.0374565	-0.0306394	Ionocytes	123dpi	0.305544
PTPN6	0.488812	0.49483	-0.129377	-0.0340378	Ionocytes	123dpi	0.305544
PCCA	0.488716	0.49483	-0.156889	-0.0269871	Ionocytes	123dpi	0.305544
SMG1	0.488741	0.49483	-0.192684	-0.172233	Ionocytes	123dpi	0.305544
ATXN7L3	0.488812	0.49483	0.619725	0.0772179	Ionocytes	123dpi	0.305544
LY75	0.490808	0.494827	0.0152037	0.0107405	BC/Club	123dpi	0.305546
TMEM202-AS1	0.488768	0.494811	0.28057	0.00125855	Basal cells	123dpi	0.305561
TWISTNB	0.484649	0.4948	-0.0840604	-0.038467	Neuroendocrine cells	123dpi	0.30557
RELA	0.484649	0.4948	-0.146957	-0.0512148	Neuroendocrine cells	123dpi	0.30557
ANXA2R	0.488724	0.494789	-0.176047	-0.00142777	Basal cells	123dpi	0.30558
SH2D3C	0.488724	0.494789	-0.156809	-0.00144479	Basal cells	123dpi	0.30558
SF3B4	0.489556	0.494786	-0.116514	-0.09845	Tuft cells	123dpi	0.305583
MAP3K9	0.484571	0.49478	-0.20077	-0.024537	Neuroendocrine cells	123dpi	0.305587
CD58	0.490578	0.494753	-0.0128374	-0.00770652	Club cells	123dpi	0.305611
HIST1H3H	0.490571	0.494753	0.280729	0.00206935	Club cells	123dpi	0.305611
PXN	0.490676	0.494735	-0.00119936	-0.00994487	BC/Club	123dpi	0.305627
ZSCAN22	0.490694	0.494735	0.0844798	0.00253121	BC/Club	123dpi	0.305627
TUBB6	0.490634	0.494721	0.0125369	0.0165309	BC/Club	123dpi	0.305639
AAMP	0.489453	0.494712	-0.151193	-0.115513	Tuft cells	123dpi	0.305647
CHCHD5	0.489419	0.49471	-0.00759184	-0.116294	Tuft cells	123dpi	0.30565
RIMS3	0.488558	0.494706	0.0208855	0.000749726	Basal cells	123dpi	0.305652
COQ10A	0.4886	0.494706	0.00887728	0.00227429	Basal cells	123dpi	0.305652
CRELD2	0.488583	0.494706	-0.0210481	-0.00460186	Basal cells	123dpi	0.305652
JMJD4	0.488529	0.494705	-0.00151777	-0.00228509	Basal cells	123dpi	0.305654
AP003469.4	0.488499	0.494705	-0.105511	-0.00228865	Basal cells	123dpi	0.305654
NDUFV1	0.488535	0.494705	-0.0108161	-0.0202947	Basal cells	123dpi	0.305654
NRBF2	0.48845	0.4947	-0.0809157	-0.0143516	Basal cells	123dpi	0.305658
PTTG1IP	0.488466	0.4947	-0.0018177	-0.0375022	Basal cells	123dpi	0.305658
HADHB	0.48853	0.494696	-0.0627446	-0.0853121	Ionocytes	123dpi	0.305662
NFKBIL1	0.488514	0.494696	0.142408	0.0340694	Ionocytes	123dpi	0.305662
MAP1LC3A	0.488473	0.494696	-0.17343	-0.142922	Ionocytes	123dpi	0.305662
AP2A2	0.488408	0.494686	-0.0796936	-0.014723	Basal cells	123dpi	0.305671
AL353708.1	0.493067	0.49468	0.0174665	0.000393338	Ciliated cells	123dpi	0.305676
GFPT2	0.488369	0.494668	0.157642	0.000614091	Basal cells	123dpi	0.305687
AC012360.3	0.484409	0.494651	-0.452078	-0.0218114	Neuroendocrine cells	123dpi	0.305701
RGPD5	0.484409	0.494651	-0.518059	-0.0229836	Neuroendocrine cells	123dpi	0.305701
VILL	0.484409	0.494651	0.0921476	0.0124682	Neuroendocrine cells	123dpi	0.305701
MICA	0.484409	0.494651	-0.000362635	-0.0160393	Neuroendocrine cells	123dpi	0.305701
CLIC1	0.484325	0.494651	0.102119	0.190142	Neuroendocrine cells	123dpi	0.305701
UBE2R2	0.484341	0.494651	-0.0260015	-0.073661	Neuroendocrine cells	123dpi	0.305701
ARAP1	0.484416	0.494651	0.372247	0.0672053	Neuroendocrine cells	123dpi	0.305701
LMBR1L	0.484409	0.494651	-0.0895798	-0.0177874	Neuroendocrine cells	123dpi	0.305701
SARNP	0.484409	0.494651	-0.398042	-0.0175953	Neuroendocrine cells	123dpi	0.305701
MKL1	0.484409	0.494651	-0.549407	-0.0244664	Neuroendocrine cells	123dpi	0.305701
MYO18A	0.490432	0.49465	-0.0133934	-0.00204401	Club cells	123dpi	0.305702
BOD1L1	0.490399	0.494643	-0.0207766	-0.0209786	Club cells	123dpi	0.305708
EIF3D	0.490404	0.494643	-0.0240392	-0.0421245	Club cells	123dpi	0.305708
SPATA6	0.490532	0.494642	0.0573583	0.0209982	BC/Club	123dpi	0.305709
B3GNT3	0.490483	0.494617	0.022012	0.0122518	BC/Club	123dpi	0.305731
INPP4A	0.490459	0.494615	0.0127921	0.00904717	BC/Club	123dpi	0.305732
BOLA1	0.484086	0.494612	-0.373036	-0.0485193	Neuroendocrine cells	123dpi	0.305735
AJM1	0.484086	0.494612	-0.394371	-0.0454714	Neuroendocrine cells	123dpi	0.305735
PAQR7	0.490396	0.494604	0.0902355	0.0111051	BC/Club	123dpi	0.305743
TRAF5	0.490424	0.494604	0.0464838	0.00636347	BC/Club	123dpi	0.305743
SCLY	0.490372	0.494604	0.0907803	0.0013579	BC/Club	123dpi	0.305743
LINC01607	0.490412	0.494604	0.0887818	0.00109807	BC/Club	123dpi	0.305743
TMEM39B	0.484009	0.494593	0.488363	0.0454389	Neuroendocrine cells	123dpi	0.305752
ASXL2	0.483948	0.494593	0.111713	0.0895229	Neuroendocrine cells	123dpi	0.305752
VPS13A	0.484009	0.494593	-0.0145253	-0.0400561	Neuroendocrine cells	123dpi	0.305752
SERPINB8	0.484009	0.494593	0.4775	0.0466362	Neuroendocrine cells	123dpi	0.305752
ZNF846	0.484009	0.494593	0.536555	0.0445821	Neuroendocrine cells	123dpi	0.305752
ISCU	0.48833	0.494584	-0.0741662	-0.160766	Ionocytes	123dpi	0.30576
ZNF678	0.488299	0.494583	-0.393152	-0.0349272	Ionocytes	123dpi	0.305761
LIPE-AS1	0.488299	0.494583	-0.535736	-0.0476068	Ionocytes	123dpi	0.305761
HSPBP1	0.488299	0.494583	-0.416939	-0.0364718	Ionocytes	123dpi	0.305761
C1R	0.490307	0.49458	0.0845857	0.00625677	BC/Club	123dpi	0.305764
FAM126B	0.489259	0.494579	0.0537047	0.0483322	Tuft cells	123dpi	0.305764
VDAC3	0.488249	0.494567	-0.0203423	-0.0243192	Basal cells	123dpi	0.305774
MRGPRX3	0.488219	0.494559	-0.543696	-0.00106103	Basal cells	123dpi	0.305782
CRYAB	0.488213	0.494559	-0.0124063	-0.0101197	Basal cells	123dpi	0.305782
VWA7	0.490275	0.494557	-0.0546551	-0.000635623	Club cells	123dpi	0.305784
METTL21A	0.488172	0.494545	0.0900187	0.0652363	Ionocytes	123dpi	0.305794
NDUFB2	0.488152	0.494545	0.0790339	0.41642	Ionocytes	123dpi	0.305794
ANO3	0.492904	0.494537	-0.0988188	-0.000606101	Ciliated cells	123dpi	0.305801
PDCD2L	0.490227	0.494531	0.000628471	0.00363406	Club cells	123dpi	0.305807
AL449266.1	0.492871	0.494525	-0.0625668	-0.00022206	Ciliated cells	123dpi	0.305812
SLC25A6	0.489172	0.494524	0.0153496	0.229432	Tuft cells	123dpi	0.305813
KRT18	0.489173	0.494524	-0.00171924	-0.354835	Tuft cells	123dpi	0.305813
TMEM37	0.488107	0.494512	-0.108858	-0.00743083	Basal cells	123dpi	0.305823
ECHDC3	0.48813	0.494512	0.0217667	0.00111401	Basal cells	123dpi	0.305823
DDX55	0.488129	0.494512	-0.0179532	-0.00221302	Basal cells	123dpi	0.305823
ATAD1	0.488077	0.49451	0.0544584	0.034817	Ionocytes	123dpi	0.305825
RPRD1B	0.48807	0.49451	-0.341683	-0.039846	Ionocytes	123dpi	0.305825
TOR1A	0.490157	0.494497	-0.0947385	-0.0105802	Club cells	123dpi	0.305836
RIPK3	0.490172	0.494497	-0.0494018	-0.00292625	Club cells	123dpi	0.305836
FAM160A1-DT	0.492805	0.494479	-0.292921	-0.000480783	Ciliated cells	123dpi	0.305852
GMPR	0.492796	0.494479	-0.00204682	-0.00415829	Ciliated cells	123dpi	0.305852
PSKH1	0.488031	0.494477	-0.0704572	-0.00486535	Basal cells	123dpi	0.305854
DNAJC17	0.488001	0.494468	-0.0272558	-0.00519203	Basal cells	123dpi	0.305862
TYSND1	0.487975	0.494463	-0.0386627	-0.00639176	Basal cells	123dpi	0.305866
TRIM7	0.489049	0.494461	0.0457349	0.0389375	Tuft cells	123dpi	0.305868
TSPYL4	0.489049	0.494461	-0.133924	-0.0448665	Tuft cells	123dpi	0.305868
CATIP	0.487939	0.494449	-0.228591	-0.00159419	Basal cells	123dpi	0.305879
AC012640.2	0.487924	0.494449	-0.0232892	-0.000946428	Basal cells	123dpi	0.305879
GSTCD	0.487949	0.49444	-0.364445	-0.0433253	Ionocytes	123dpi	0.305886
YIF1B	0.487949	0.49444	-0.376808	-0.043645	Ionocytes	123dpi	0.305886
ALDH9A1	0.48371	0.494436	0.276916	0.0922866	Neuroendocrine cells	123dpi	0.30589
DDX1	0.483662	0.494425	-0.0633612	-0.085994	Neuroendocrine cells	123dpi	0.3059
TRMT112	0.483627	0.494425	-0.0470206	-0.105826	Neuroendocrine cells	123dpi	0.3059
ARL1	0.483609	0.494425	0.0452389	0.062716	Neuroendocrine cells	123dpi	0.3059
MIPOL1	0.483671	0.494425	0.263504	0.0728974	Neuroendocrine cells	123dpi	0.3059
GMFB	0.483584	0.494425	0.0281653	0.0406377	Neuroendocrine cells	123dpi	0.3059
DDX60L	0.492708	0.494422	-0.0303005	-0.0097662	Ciliated cells	123dpi	0.305902
AC103591.3	0.490067	0.494397	0.053637	0.00704892	BC/Club	123dpi	0.305924
AL450384.2	0.490103	0.494397	0.140188	0.0013719	BC/Club	123dpi	0.305924
URI1	0.490102	0.494397	-0.0225105	-0.0203143	BC/Club	123dpi	0.305924
INHBB	0.492658	0.494392	0.0404454	0.0104065	Ciliated cells	123dpi	0.305929
AL008729.2	0.490018	0.494386	-0.155293	-0.000935141	Club cells	123dpi	0.305934
DHFR2	0.489977	0.494366	-0.0373654	-0.00239213	Club cells	123dpi	0.305951
AL159169.2	0.492582	0.494336	0.212121	0.00128129	Ciliated cells	123dpi	0.305978
ZNF436-AS1	0.489912	0.494322	-0.0212274	-0.00234135	Club cells	123dpi	0.30599
AL035701.1	0.4899	0.494322	-0.482489	-0.000897211	Club cells	123dpi	0.30599
LINC01140	0.487748	0.49432	-0.289232	-0.000614078	Basal cells	123dpi	0.305991
ARF1	0.487769	0.49432	0.0108618	0.0572608	Basal cells	123dpi	0.305991
ASB9	0.487733	0.49432	-0.448183	-0.00172425	Basal cells	123dpi	0.305991
REPIN1	0.488842	0.494315	0.00127095	0.15207	Tuft cells	123dpi	0.305996
RPP30	0.488822	0.494315	-0.0573692	-0.0357226	Tuft cells	123dpi	0.305996
HES4	0.483405	0.494301	-0.274538	-0.0755148	Neuroendocrine cells	123dpi	0.306008
AL513548.1	0.492525	0.4943	-0.183386	-0.00304299	Ciliated cells	123dpi	0.30601
PIGB	0.489921	0.494284	0.15618	0.00960187	BC/Club	123dpi	0.306024
CLDN1	0.483355	0.49428	-0.235994	-0.0174349	Neuroendocrine cells	123dpi	0.306027
ABCC10	0.483355	0.49428	-0.199788	-0.0156338	Neuroendocrine cells	123dpi	0.306027
WNK3	0.483355	0.49428	0.456878	0.0286423	Neuroendocrine cells	123dpi	0.306027
TMEM187	0.483355	0.49428	0.595773	0.0399315	Neuroendocrine cells	123dpi	0.306027
TMEM120B	0.483355	0.49428	-0.173367	-0.0104573	Neuroendocrine cells	123dpi	0.306027
MAFG-DT	0.483355	0.49428	0.341814	0.0190695	Neuroendocrine cells	123dpi	0.306027
ZNF227	0.483355	0.49428	-0.429264	-0.0219952	Neuroendocrine cells	123dpi	0.306027
PLOD1	0.489821	0.494275	-0.0531855	-0.00450891	Club cells	123dpi	0.306032
LINC01703	0.4898	0.494275	0.0108786	0.00152231	Club cells	123dpi	0.306032
PABPC1	0.489779	0.494275	0.0233436	0.112285	Club cells	123dpi	0.306032
CCDC86	0.489788	0.494275	0.0708098	0.00310666	Club cells	123dpi	0.306032
APOBEC3F	0.489773	0.494275	-0.00778294	-0.00414829	Club cells	123dpi	0.306032
SNRPB2	0.488729	0.494263	-0.12307	-0.132277	Tuft cells	123dpi	0.306042
PTTG1IP	0.488685	0.494251	0.0534534	0.186877	Tuft cells	123dpi	0.306053
TP53INP1	0.489636	0.494239	-0.0418901	-0.0185046	Club cells	123dpi	0.306063
PSMB7	0.489677	0.494239	-0.0161494	-0.0336038	Club cells	123dpi	0.306063
TUBGCP4	0.489656	0.494239	-0.030551	-0.0054203	Club cells	123dpi	0.306063
LINC00920	0.489593	0.494239	-0.143955	-0.00122109	Club cells	123dpi	0.306063
PDRG1	0.489624	0.494239	-0.119273	-0.00417055	Club cells	123dpi	0.306063
HIST1H1B	0.487604	0.494218	-0.0636749	-0.00282798	Basal cells	123dpi	0.306082
AL118506.1	0.487586	0.494218	-0.0398655	-0.00133321	Basal cells	123dpi	0.306082
ELOA-AS1	0.48755	0.494207	-0.170441	-0.00217371	Basal cells	123dpi	0.306091
AC092338.2	0.487544	0.494207	-0.102811	-0.000470542	Basal cells	123dpi	0.306091
ACACA	0.487527	0.494207	-0.0537086	-0.0125076	Basal cells	123dpi	0.306091
FTSJ3	0.487546	0.494207	-0.0968151	-0.0134284	Basal cells	123dpi	0.306091
ACBD6	0.487657	0.494205	-0.0391684	-0.040402	Ionocytes	123dpi	0.306093
SIX1	0.487596	0.494174	-0.12569	-0.170406	Ionocytes	123dpi	0.30612
GTF2H2	0.488574	0.49417	-0.256678	-0.0510916	Tuft cells	123dpi	0.306124
MUT	0.488574	0.49417	-0.165185	-0.040445	Tuft cells	123dpi	0.306124
APOBEC3C	0.488574	0.49417	-0.21619	-0.0466015	Tuft cells	123dpi	0.306124
NPPA-AS1	0.487366	0.494169	-0.0486116	-0.000446343	Basal cells	123dpi	0.306124
NDUFB6	0.487426	0.494169	-0.0138308	-0.0187223	Basal cells	123dpi	0.306124
TIAL1	0.487427	0.494169	-0.0191411	-0.0224152	Basal cells	123dpi	0.306124
TNFRSF13C	0.487428	0.494169	0.000621319	0.000644586	Basal cells	123dpi	0.306124
CARD10	0.492375	0.494169	0.0803919	0.00276573	Ciliated cells	123dpi	0.306124
TMEM147	0.483038	0.494164	-0.0197645	-0.0744437	Neuroendocrine cells	123dpi	0.306129
THEM4	0.483007	0.494162	0.218297	0.0389107	Neuroendocrine cells	123dpi	0.306131
AL022323.3	0.489491	0.494161	-0.396933	-0.000812486	Club cells	123dpi	0.306131
USP53	0.489748	0.494151	-0.0146662	-0.0218317	BC/Club	123dpi	0.30614
MALINC1	0.489767	0.494151	0.0507698	0.00175318	BC/Club	123dpi	0.30614
PELI3	0.489458	0.49415	-0.253545	-0.00404292	Club cells	123dpi	0.306141
AC024600.1	0.49229	0.494124	-0.0463238	-0.000726886	Ciliated cells	123dpi	0.306164
AC026367.1	0.492309	0.494124	0.22963	0.000447151	Ciliated cells	123dpi	0.306164
IGFL2	0.492285	0.494124	0.272025	0.000581637	Ciliated cells	123dpi	0.306164
ZNF75D	0.487274	0.4941	0.0916238	0.00257571	Basal cells	123dpi	0.306185
TEN1	0.487258	0.4941	-0.0627236	-0.0111152	Basal cells	123dpi	0.306185
THAP11	0.482908	0.494091	0.186914	0.0551329	Neuroendocrine cells	123dpi	0.306193
CLDN7	0.48289	0.494091	-0.0475745	-0.168963	Neuroendocrine cells	123dpi	0.306193
GPR161	0.489659	0.49409	0.0933073	0.0151184	BC/Club	123dpi	0.306194
AC006064.4	0.489639	0.49409	0.0945163	0.00143363	BC/Club	123dpi	0.306194
HIF1A-AS2	0.489659	0.49409	0.0760651	0.00322457	BC/Club	123dpi	0.306194
LANCL1	0.48959	0.49409	-0.00381649	-0.0160021	BC/Club	123dpi	0.306194
FKTN	0.489581	0.49409	0.0285704	0.0140916	BC/Club	123dpi	0.306194
TMEM136	0.489559	0.49409	0.118328	0.00531447	BC/Club	123dpi	0.306194
HSDL2	0.482849	0.494089	0.0189049	0.0308641	Neuroendocrine cells	123dpi	0.306195
PRDM4	0.482849	0.494089	0.422413	0.0633128	Neuroendocrine cells	123dpi	0.306195
PHACTR4	0.487481	0.494087	0.022975	0.108511	Ionocytes	123dpi	0.306196
SEMA3A	0.489507	0.494077	-0.0155762	-0.0175446	BC/Club	123dpi	0.306206
MIR181A2HG	0.489485	0.494077	0.0911198	0.00169851	BC/Club	123dpi	0.306206
SERTAD4-AS1	0.487199	0.494068	-0.0700734	-0.00568919	Basal cells	123dpi	0.306213
ZNF781	0.489355	0.494067	-0.181207	-0.000665764	Club cells	123dpi	0.306214
AC011374.1	0.487127	0.49405	-0.0522723	-0.00133017	Basal cells	123dpi	0.306229
AC055822.1	0.487102	0.49405	0.109859	0.000365194	Basal cells	123dpi	0.306229
PRIM1	0.487159	0.49405	0.021544	0.00281527	Basal cells	123dpi	0.306229
AC005288.1	0.48716	0.49405	0.111139	0.000444795	Basal cells	123dpi	0.306229
LINC01094	0.492153	0.494029	0.328099	0.000623419	Ciliated cells	123dpi	0.306248
MMAB	0.489401	0.494017	0.00344873	0.020014	BC/Club	123dpi	0.306258
RNF8	0.482713	0.49401	-0.0504472	-0.0278369	Neuroendocrine cells	123dpi	0.306264
NLN	0.489274	0.494008	-0.0647292	-0.0037469	Club cells	123dpi	0.306266
ARHGEF19	0.488304	0.493991	-0.18421	-0.0550555	Tuft cells	123dpi	0.306281
GMPR2	0.486998	0.493973	-0.035239	-0.0120987	Basal cells	123dpi	0.306297
AKR1E2	0.486955	0.493951	-0.400284	-0.00102755	Basal cells	123dpi	0.306316
ZBTB17	0.482602	0.493926	-0.253638	-0.0206143	Neuroendocrine cells	123dpi	0.306338
AC105180.1	0.482602	0.493926	-0.173309	-0.0171204	Neuroendocrine cells	123dpi	0.306338
CREBBP	0.482507	0.493926	-0.099694	-0.0285158	Neuroendocrine cells	123dpi	0.306338
AC006449.6	0.482602	0.493926	-0.0056901	-0.0108025	Neuroendocrine cells	123dpi	0.306338
SLC7A4	0.48252	0.493926	-0.0462058	-0.0371599	Neuroendocrine cells	123dpi	0.306338
C21orf91	0.482602	0.493926	-0.193851	-0.0183974	Neuroendocrine cells	123dpi	0.306338
SRSF12	0.492024	0.49392	0.212201	0.000747732	Ciliated cells	123dpi	0.306343
NELFA	0.492001	0.493917	0.0040772	0.00802845	Ciliated cells	123dpi	0.306346
BPIFB1	0.486889	0.493905	0.0915933	0.0138453	Basal cells	123dpi	0.306356
GIMAP2	0.489139	0.493893	0.15159	0.00301326	Club cells	123dpi	0.306367
MOAP1	0.489134	0.493893	-0.0560293	-0.00679857	Club cells	123dpi	0.306367
AC013472.3	0.489243	0.493881	-0.833259	-0.00101831	BC/Club	123dpi	0.306378
AC019186.1	0.489243	0.493881	-0.585925	-0.000680448	BC/Club	123dpi	0.306378
EPGN	0.489243	0.493881	-0.81514	-0.00115925	BC/Club	123dpi	0.306378
MAML1	0.489177	0.493881	0.0203977	0.0238591	BC/Club	123dpi	0.306378
AL512274.1	0.489172	0.493881	0.0165806	0.013246	BC/Club	123dpi	0.306378
TOX	0.489243	0.493881	-0.925713	-0.00120958	BC/Club	123dpi	0.306378
GREM1	0.489243	0.493881	-0.696421	-0.000832717	BC/Club	123dpi	0.306378
AC092718.5	0.489243	0.493881	-0.545198	-0.000636631	BC/Club	123dpi	0.306378
AC138028.6	0.489243	0.493881	-0.614304	-0.000746807	BC/Club	123dpi	0.306378
AC124066.1	0.489116	0.493881	-0.117342	-0.00113235	BC/Club	123dpi	0.306378
LINC02246	0.489243	0.493881	-0.72921	-0.00086909	BC/Club	123dpi	0.306378
RAB3GAP1	0.487247	0.49388	-0.275555	-0.0611864	Ionocytes	123dpi	0.306378
HS3ST1	0.487247	0.49388	-0.26685	-0.0632111	Ionocytes	123dpi	0.306378
FAM91A1	0.487212	0.49388	0.387089	0.0506219	Ionocytes	123dpi	0.306378
DDX54	0.487212	0.49388	-0.200503	-0.0282349	Ionocytes	123dpi	0.306378
STYXL1	0.487099	0.493861	0.369322	0.050582	Ionocytes	123dpi	0.306395
HSBP1L1	0.487109	0.493861	0.123548	0.0952549	Ionocytes	123dpi	0.306395
ARHGEF5	0.486823	0.493859	-0.0407484	-0.00287455	Basal cells	123dpi	0.306397
C17orf100	0.4868	0.493858	-0.0421042	-0.00204006	Basal cells	123dpi	0.306398
STKLD1	0.486778	0.493858	0.541168	0.00109531	Basal cells	123dpi	0.306398
CBLL1	0.48896	0.493852	0.038368	0.021861	BC/Club	123dpi	0.306403
AC108058.1	0.488897	0.493844	-0.160902	-0.000619467	BC/Club	123dpi	0.30641
ADGRA2	0.488897	0.493844	-0.0560732	-0.000337994	BC/Club	123dpi	0.30641
RAB14	0.488907	0.493844	-0.0242027	-0.0294733	BC/Club	123dpi	0.30641
SCGB2A1	0.488929	0.493844	-0.0232096	-0.00212081	BC/Club	123dpi	0.30641
Z98885.2	0.488897	0.493844	-0.704964	-0.000998957	BC/Club	123dpi	0.30641
CYSRT1	0.489037	0.493834	-0.0737832	-0.00593267	Club cells	123dpi	0.306419
ALG6	0.482335	0.493831	-0.0872583	-0.0130746	Neuroendocrine cells	123dpi	0.306422
SAP130	0.482335	0.493831	-0.0944748	-0.018464	Neuroendocrine cells	123dpi	0.306422
TSLP	0.482335	0.493831	-0.0943799	-0.0252077	Neuroendocrine cells	123dpi	0.306422
NUDT8	0.482335	0.493831	-0.119774	-0.023877	Neuroendocrine cells	123dpi	0.306422
MCMBP	0.48229	0.493831	0.0539732	0.0367368	Neuroendocrine cells	123dpi	0.306422
PCBP4	0.489006	0.493825	0.0379972	0.00376949	Club cells	123dpi	0.306427
PRKAA1	0.488979	0.493819	-0.0353005	-0.0164476	Club cells	123dpi	0.306432
FASTKD1	0.488769	0.493811	0.0334458	0.00694534	BC/Club	123dpi	0.306439
AC083880.1	0.488753	0.493811	0.448512	0.00164798	BC/Club	123dpi	0.306439
OSR2	0.48874	0.493811	0.0794153	0.00990449	BC/Club	123dpi	0.306439
LYRM1	0.48878	0.493811	0.0360353	0.0188783	BC/Club	123dpi	0.306439
VPS36	0.488676	0.4938	-0.01923	-0.0471942	BC/Club	123dpi	0.306449
LNX2	0.482156	0.493796	-0.0991614	-0.0338596	Neuroendocrine cells	123dpi	0.306452
RAB34	0.482156	0.493796	-0.0697916	-0.0253297	Neuroendocrine cells	123dpi	0.306452
SDHAF1	0.482156	0.493796	-0.0730114	-0.0243185	Neuroendocrine cells	123dpi	0.306452
MOGS	0.486983	0.493794	0.116894	0.0366046	Ionocytes	123dpi	0.306454
HMGB2	0.48698	0.493794	0.00147748	0.058814	Ionocytes	123dpi	0.306454
HILPDA	0.486968	0.493794	-0.0975159	-0.135543	Ionocytes	123dpi	0.306454
FAM120AOS	0.482064	0.493791	-0.0755168	-0.111279	Neuroendocrine cells	123dpi	0.306457
RETSAT	0.486677	0.493776	-0.0426295	-0.00756596	Basal cells	123dpi	0.30647
GSDMD	0.486656	0.493776	-0.023205	-0.00576807	Basal cells	123dpi	0.30647
SREK1	0.488039	0.493754	0.131529	0.211117	Tuft cells	123dpi	0.306489
AP001207.3	0.488877	0.493738	-0.0646	-0.00423031	Club cells	123dpi	0.306504
INSM1	0.491785	0.493721	0.0443106	0.000236383	Ciliated cells	123dpi	0.306518
PPP3CC	0.481966	0.49372	-0.449924	-0.0520432	Neuroendocrine cells	123dpi	0.306519
RBBP4	0.486578	0.49372	-0.0165144	-0.0400732	Basal cells	123dpi	0.30652
WASF1	0.486554	0.49372	-0.104696	-0.00387631	Basal cells	123dpi	0.30652
FAM96B	0.486569	0.49372	-0.026805	-0.040588	Basal cells	123dpi	0.30652
KYAT3	0.488447	0.49371	-0.0231098	-0.0252951	BC/Club	123dpi	0.306528
RN7SL832P	0.488514	0.49371	0.513903	0.00182813	BC/Club	123dpi	0.306528
SMC6	0.488508	0.49371	-0.00478423	-0.0165824	BC/Club	123dpi	0.306528
LYG2	0.48855	0.49371	-0.251537	-0.0006512	BC/Club	123dpi	0.306528
DBF4	0.488564	0.49371	0.0291641	0.0105189	BC/Club	123dpi	0.306528
ST7-AS1	0.488328	0.49371	0.0599895	0.003642	BC/Club	123dpi	0.306528
TNNI2	0.488275	0.49371	0.418291	0.00161919	BC/Club	123dpi	0.306528
NPFFR1	0.48855	0.49371	-0.416858	-0.000708848	BC/Club	123dpi	0.306528
CH25H	0.488534	0.49371	0.166731	0.00323071	BC/Club	123dpi	0.306528
CUZD1	0.488514	0.49371	0.490365	0.00172566	BC/Club	123dpi	0.306528
AC020656.2	0.48855	0.49371	-0.332675	-0.0007185	BC/Club	123dpi	0.306528
SLC51B	0.488402	0.49371	0.218537	0.0018257	BC/Club	123dpi	0.306528
AC002550.1	0.48855	0.49371	-0.246324	-0.000704497	BC/Club	123dpi	0.306528
GTF2F1	0.488409	0.49371	-0.0185703	-0.0271084	BC/Club	123dpi	0.306528
ZNF470	0.488499	0.49371	0.155739	0.00851664	BC/Club	123dpi	0.306528
ITGB1	0.487959	0.493704	-0.0562752	-0.199275	Tuft cells	123dpi	0.306533
EGOT	0.488075	0.493696	0.137988	0.00237484	BC/Club	123dpi	0.30654
AC008966.2	0.488203	0.493696	-0.23585	-0.000588933	BC/Club	123dpi	0.30654
PCDHGA3	0.488203	0.493696	-0.129437	-0.000585587	BC/Club	123dpi	0.30654
RALA	0.488202	0.493696	-0.00651914	-0.0159421	BC/Club	123dpi	0.30654
BMX	0.488203	0.493696	-0.112139	-0.000646862	BC/Club	123dpi	0.30654
ZNF711	0.488178	0.493696	-0.0210686	-0.00435333	BC/Club	123dpi	0.30654
RPA4	0.488036	0.493696	0.274036	0.00107675	BC/Club	123dpi	0.30654
AP001351.1	0.488203	0.493696	-0.145267	-0.000545161	BC/Club	123dpi	0.30654
BEND7	0.488134	0.493696	0.113161	0.00915439	BC/Club	123dpi	0.30654
AC025166.1	0.488203	0.493696	-0.211108	-0.000683294	BC/Club	123dpi	0.30654
NT5M	0.488203	0.493696	-0.112935	-0.000383664	BC/Club	123dpi	0.30654
NDC80	0.488053	0.493696	0.0701871	0.00278248	BC/Club	123dpi	0.30654
AC091948.1	0.48881	0.493693	-0.053216	-0.000777923	Club cells	123dpi	0.306543
RCOR2	0.48881	0.493693	-0.0511513	-0.000515466	Club cells	123dpi	0.306543
HYAL4	0.488765	0.493691	0.027566	0.000472286	Club cells	123dpi	0.306545
TAF12	0.486459	0.493691	-0.0697098	-0.0155904	Basal cells	123dpi	0.306545
WNT10A	0.486406	0.493691	-0.0733407	-0.0311501	Basal cells	123dpi	0.306545
PEX11G	0.486485	0.493691	-0.160005	-0.00528486	Basal cells	123dpi	0.306545
AURKC	0.486455	0.493691	0.400412	0.000934604	Basal cells	123dpi	0.306545
ATP5PO	0.486465	0.493691	0.0206471	0.0569552	Basal cells	123dpi	0.306545
UFL1	0.486791	0.49369	0.273257	0.138564	Ionocytes	123dpi	0.306546
ZFP62	0.486739	0.493669	-0.520808	-0.0457491	Ionocytes	123dpi	0.306565
ACO1	0.486739	0.493669	-0.447852	-0.0393641	Ionocytes	123dpi	0.306565
TMEM80	0.486724	0.493669	0.0113831	0.045673	Ionocytes	123dpi	0.306565
PKN1	0.486739	0.493669	-0.460024	-0.0406709	Ionocytes	123dpi	0.306565
SMCO4	0.487885	0.493656	0.0409393	0.00908524	BC/Club	123dpi	0.306576
LDLRAD2	0.486468	0.49365	1.02424	0.00184993	BC/Club	123dpi	0.306581
ELAVL4	0.487509	0.49365	0.369093	0.000608861	BC/Club	123dpi	0.306581
AC119674.2	0.486468	0.49365	0.753422	0.00142457	BC/Club	123dpi	0.306581
LINC01767	0.487796	0.49365	0.414588	0.00142516	BC/Club	123dpi	0.306581
MCOLN3	0.487267	0.49365	0.101477	0.00385788	BC/Club	123dpi	0.306581
AC245014.1	0.487162	0.49365	0.307446	0.000587436	BC/Club	123dpi	0.306581
AL078644.2	0.487162	0.49365	0.272237	0.000640324	BC/Club	123dpi	0.306581
IKBKE	0.485753	0.49365	-0.0234628	-0.0120632	BC/Club	123dpi	0.306581
MIR29B2CHG	0.485982	0.49365	0.105726	0.00686511	BC/Club	123dpi	0.306581
AC018690.1	0.487856	0.49365	-0.0433788	-0.000446328	BC/Club	123dpi	0.306581
RPRM	0.486815	0.49365	0.653122	0.00101677	BC/Club	123dpi	0.306581
AC098820.3	0.487856	0.49365	0.000230789	0.000671289	BC/Club	123dpi	0.306581
TMEM43	0.486298	0.49365	-0.0313344	-0.0245655	BC/Club	123dpi	0.306581
AC097359.2	0.485883	0.49365	0.00532007	0.000676797	BC/Club	123dpi	0.306581
KIAA1143	0.487732	0.49365	-0.0238677	-0.0348289	BC/Club	123dpi	0.306581
AC092910.3	0.48623	0.49365	0.0405512	0.00109963	BC/Club	123dpi	0.306581
ITGB5	0.48686	0.49365	0.00196981	0.0103911	BC/Club	123dpi	0.306581
AC107027.1	0.486468	0.49365	0.961393	0.00166366	BC/Club	123dpi	0.306581
WWTR1-AS1	0.487856	0.49365	-0.0727778	-0.000363732	BC/Club	123dpi	0.306581
SMC4	0.486035	0.49365	0.00186026	0.0216003	BC/Club	123dpi	0.306581
AC107067.1	0.487162	0.49365	0.116588	0.000698022	BC/Club	123dpi	0.306581
RAPGEF2	0.487501	0.49365	0.0280786	0.0111661	BC/Club	123dpi	0.306581
AC107214.1	0.486468	0.49365	0.898152	0.00128967	BC/Club	123dpi	0.306581
AC104123.1	0.487162	0.49365	0.3629	0.000575532	BC/Club	123dpi	0.306581
AC008629.1	0.486361	0.49365	0.148938	0.000843415	BC/Club	123dpi	0.306581
AC011337.1	0.487509	0.49365	0.136829	0.000478142	BC/Club	123dpi	0.306581
PPT2-EGFL8	0.487509	0.49365	0.0552101	0.000418044	BC/Club	123dpi	0.306581
COL11A2	0.487856	0.49365	0.0428419	0.000531352	BC/Club	123dpi	0.306581
ADGRF2	0.487162	0.49365	0.134845	0.000450017	BC/Club	123dpi	0.306581
AL596202.1	0.487606	0.49365	-0.0300055	-0.00130824	BC/Club	123dpi	0.306581
PNLDC1	0.487162	0.49365	0.198574	0.000691413	BC/Club	123dpi	0.306581
SLC22A1	0.487509	0.49365	0.235795	0.000734764	BC/Club	123dpi	0.306581
TMEM106B	0.486998	0.49365	-0.0211178	-0.0352053	BC/Club	123dpi	0.306581
CPVL	0.486468	0.49365	0.651399	0.00106293	BC/Club	123dpi	0.306581
EPDR1	0.48637	0.49365	0.0358267	0.00182527	BC/Club	123dpi	0.306581
VGF	0.486361	0.49365	0.0553865	0.000790519	BC/Club	123dpi	0.306581
CPED1	0.4866	0.49365	0.213335	0.000824238	BC/Club	123dpi	0.306581
AC019155.3	0.486468	0.49365	0.665952	0.00100313	BC/Club	123dpi	0.306581
SSPO	0.487162	0.49365	0.550408	0.00101399	BC/Club	123dpi	0.306581
ACE2	0.486603	0.49365	0.0547271	0.00635587	BC/Club	123dpi	0.306581
RBM3	0.487031	0.49365	-0.0400437	-0.0392702	BC/Club	123dpi	0.306581
GLOD5	0.486815	0.49365	0.373883	0.000672907	BC/Club	123dpi	0.306581
FOXO4	0.486717	0.49365	0.0298598	0.00550796	BC/Club	123dpi	0.306581
RTL5	0.486468	0.49365	0.467558	0.000653985	BC/Club	123dpi	0.306581
2020-09-06	0.485878	0.49365	0.0333202	0.00880459	BC/Club	123dpi	0.306581
AFF2	0.487509	0.49365	0.0190916	0.000318743	BC/Club	123dpi	0.306581
PNCK	0.486815	0.49365	0.425722	0.000707696	BC/Club	123dpi	0.306581
AC083964.1	0.487318	0.49365	0.37994	0.00138308	BC/Club	123dpi	0.306581
ADAM32	0.487856	0.49365	-0.0826168	-0.000475401	BC/Club	123dpi	0.306581
AC009630.1	0.487796	0.49365	0.550345	0.00177281	BC/Club	123dpi	0.306581
ATP6V0D2	0.487162	0.49365	0.232661	0.000578354	BC/Club	123dpi	0.306581
FBXO43	0.487856	0.49365	-0.0629034	-0.000675565	BC/Club	123dpi	0.306581
MAL2-AS1	0.487509	0.49365	0.229358	0.000553253	BC/Club	123dpi	0.306581
ANKRD20A4	0.486468	0.49365	0.513213	0.000803253	BC/Club	123dpi	0.306581
SPON1	0.487796	0.49365	0.308256	0.00115684	BC/Club	123dpi	0.306581
AP002884.1	0.48633	0.49365	-0.00911236	-0.0110172	BC/Club	123dpi	0.306581
SRGN	0.486815	0.49365	0.340867	0.000629075	BC/Club	123dpi	0.306581
AL513190.1	0.486815	0.49365	0.578557	0.00086735	BC/Club	123dpi	0.306581
AC022509.3	0.487856	0.49365	0.0550041	0.000399159	BC/Club	123dpi	0.306581
AC023509.2	0.487856	0.49365	0.0064621	0.000286916	BC/Club	123dpi	0.306581
HMGA2	0.486952	0.49365	-0.0295601	-0.0123774	BC/Club	123dpi	0.306581
GALNT4	0.487856	0.49365	0.16751	0.000422368	BC/Club	123dpi	0.306581
IL17D	0.486468	0.49365	0.96771	0.00197193	BC/Club	123dpi	0.306581
LINC00621	0.487509	0.49365	0.186007	0.000508954	BC/Club	123dpi	0.306581
ING1	0.487639	0.49365	-0.0173271	-0.0141014	BC/Club	123dpi	0.306581
TOMM20L	0.486815	0.49365	0.422048	0.00050351	BC/Club	123dpi	0.306581
AC005280.2	0.487509	0.49365	0.103433	0.000532934	BC/Club	123dpi	0.306581
AC005480.1	0.487856	0.49365	-0.0856743	-0.000355549	BC/Club	123dpi	0.306581
DIO3OS	0.486468	0.49365	0.447252	0.000738801	BC/Club	123dpi	0.306581
AL133367.1	0.486815	0.49365	0.506659	0.000861125	BC/Club	123dpi	0.306581
GABPB1	0.487806	0.49365	0.0330231	0.011564	BC/Club	123dpi	0.306581
AC068870.2	0.486815	0.49365	0.914818	0.0015344	BC/Club	123dpi	0.306581
AP3B2	0.487079	0.49365	0.215689	0.00110188	BC/Club	123dpi	0.306581
AC048382.5	0.487162	0.49365	0.214536	0.00066489	BC/Club	123dpi	0.306581
PRC1-AS1	0.486815	0.49365	0.414927	0.000688756	BC/Club	123dpi	0.306581
SLC9A5	0.486468	0.49365	0.721153	0.00107905	BC/Club	123dpi	0.306581
AC002553.2	0.487176	0.49365	0.321925	0.00258084	BC/Club	123dpi	0.306581
ERVE-1	0.486815	0.49365	0.563618	0.00106777	BC/Club	123dpi	0.306581
AC104984.3	0.487162	0.49365	0.235862	0.000619694	BC/Club	123dpi	0.306581
LHX1-DT	0.487079	0.49365	0.0921297	0.000989535	BC/Club	123dpi	0.306581
DHX8	0.487728	0.49365	-0.0195214	-0.0210658	BC/Club	123dpi	0.306581
AC015802.4	0.487509	0.49365	0.0924768	0.000498311	BC/Club	123dpi	0.306581
LIPG	0.486122	0.49365	0.137825	0.000748267	BC/Club	123dpi	0.306581
C20orf197	0.486361	0.49365	0.131989	0.000695237	BC/Club	123dpi	0.306581
JSRP1	0.487509	0.49365	0.0611334	0.000435105	BC/Club	123dpi	0.306581
RGS9BP	0.487162	0.49365	0.252615	0.000570577	BC/Club	123dpi	0.306581
APOE	0.485821	0.49365	0.0593424	0.00484499	BC/Club	123dpi	0.306581
AC008403.3	0.487162	0.49365	0.160123	0.000400949	BC/Club	123dpi	0.306581
ZNF766	0.4876	0.49365	0.0233073	0.0193347	BC/Club	123dpi	0.306581
WNT7B	0.486085	0.49365	-0.0116339	-0.0168222	BC/Club	123dpi	0.306581
SIK1	0.486255	0.49365	0.11213	0.00680616	BC/Club	123dpi	0.306581
SUMO3	0.48632	0.49365	-0.039275	-0.0372212	BC/Club	123dpi	0.306581
RAC1	0.48185	0.493632	-0.088282	-0.341296	Neuroendocrine cells	123dpi	0.306597
ZBTB12	0.488674	0.493621	0.195456	0.000668677	Club cells	123dpi	0.306606
TMEM14B	0.486567	0.493615	-0.0170611	-0.148838	Ionocytes	123dpi	0.306612
FAM41C	0.487479	0.493612	0.233531	0.00296484	Club cells	123dpi	0.306615
H6PD	0.488444	0.493612	-0.0267076	-0.00735931	Club cells	123dpi	0.306615
SYF2	0.488643	0.493612	-0.0188911	-0.0333865	Club cells	123dpi	0.306615
LDLRAP1	0.487384	0.493612	-0.0433815	-0.0146394	Club cells	123dpi	0.306615
CDC7	0.488628	0.493612	-0.208856	-0.00200101	Club cells	123dpi	0.306615
VANGL1	0.488611	0.493612	-0.024749	-0.00733658	Club cells	123dpi	0.306615
EXO1	0.48798	0.493612	-0.0629187	-0.000329165	Club cells	123dpi	0.306615
AC013403.2	0.487855	0.493612	-0.34841	-0.000374166	Club cells	123dpi	0.306615
AC016907.2	0.487855	0.493612	-0.253996	-0.000338293	Club cells	123dpi	0.306615
DGUOK-AS1	0.487887	0.493612	-0.180157	-0.00517778	Club cells	123dpi	0.306615
IL1B	0.488184	0.493612	0.179723	0.00541876	Club cells	123dpi	0.306615
ERICH2	0.488293	0.493612	0.11934	0.000452572	Club cells	123dpi	0.306615
AC092053.2	0.488168	0.493612	-0.0729189	-0.000561871	Club cells	123dpi	0.306615
CSPG5	0.488168	0.493612	0.0862789	0.000315914	Club cells	123dpi	0.306615
DCAF4L1	0.488231	0.493612	0.110138	0.000374434	Club cells	123dpi	0.306615
AC012603.1	0.487417	0.493612	-0.904089	-0.000690451	Club cells	123dpi	0.306615
AC093535.1	0.488231	0.493612	0.0167637	0.000452622	Club cells	123dpi	0.306615
FLOT1	0.488205	0.493612	-0.0343468	-0.0264133	Club cells	123dpi	0.306615
SLC26A8	0.488481	0.493612	0.476063	0.000702903	Club cells	123dpi	0.306615
Z84484.1	0.488356	0.493612	0.273725	0.000447604	Club cells	123dpi	0.306615
RNF8	0.48796	0.493612	-0.030936	-0.00669127	Club cells	123dpi	0.306615
AL035587.1	0.487903	0.493612	0.330851	0.000769646	Club cells	123dpi	0.306615
AP5Z1	0.487735	0.493612	0.0245252	0.00385083	Club cells	123dpi	0.306615
BZW2	0.48855	0.493612	-0.0315654	-0.0112407	Club cells	123dpi	0.306615
GHET1	0.487903	0.493612	0.32654	0.000933822	Club cells	123dpi	0.306615
AC104964.4	0.488419	0.493612	0.230163	0.000563872	Club cells	123dpi	0.306615
AC107959.4	0.488357	0.493612	0.225443	0.000632393	Club cells	123dpi	0.306615
AC108449.1	0.487417	0.493612	-0.726544	-0.000495758	Club cells	123dpi	0.306615
AC090735.1	0.488419	0.493612	0.259335	0.000635031	Club cells	123dpi	0.306615
AL583839.1	0.488606	0.493612	1.04612	0.00147406	Club cells	123dpi	0.306615
KIF18A	0.487839	0.493612	0.0397739	0.0012071	Club cells	123dpi	0.306615
CCDC73	0.488293	0.493612	0.352156	0.000515115	Club cells	123dpi	0.306615
PLCB3	0.487275	0.493612	-0.076261	-0.00848331	Club cells	123dpi	0.306615
AP005436.1	0.48773	0.493612	-0.337926	-0.000461974	Club cells	123dpi	0.306615
SENCR	0.488481	0.493612	0.646093	0.000822679	Club cells	123dpi	0.306615
ST8SIA6	0.488106	0.493612	-0.301103	-0.000553645	Club cells	123dpi	0.306615
ZFYVE27	0.48748	0.493612	0.0377178	0.00588274	Club cells	123dpi	0.306615
PRB3	0.487668	0.493612	-0.324435	-0.000390138	Club cells	123dpi	0.306615
AC079601.1	0.487542	0.493612	-0.465353	-0.000420196	Club cells	123dpi	0.306615
ITGA5	0.488442	0.493612	-0.170579	-0.00215551	Club cells	123dpi	0.306615
GLTP	0.487875	0.493612	-0.004565	-0.026619	Club cells	123dpi	0.306615
GJB6	0.48796	0.493612	0.0300169	0.00125591	Club cells	123dpi	0.306615
USP12	0.488262	0.493612	-0.0100901	-0.0067886	Club cells	123dpi	0.306615
IPO4	0.487722	0.493612	-0.00206137	-0.00267227	Club cells	123dpi	0.306615
LINC00520	0.488356	0.493612	0.406027	0.000851608	Club cells	123dpi	0.306615
ADAM20	0.487668	0.493612	-0.323486	-0.000359607	Club cells	123dpi	0.306615
LEO1	0.488519	0.493612	-0.0212698	-0.00589331	Club cells	123dpi	0.306615
AC087482.1	0.487793	0.493612	-0.209182	-0.000307107	Club cells	123dpi	0.306615
AC068870.2	0.488107	0.493612	0.154312	0.000534574	Club cells	123dpi	0.306615
ZNF768	0.488468	0.493612	-0.0687025	-0.00705634	Club cells	123dpi	0.306615
ADAD2	0.48748	0.493612	-0.909604	-0.000595086	Club cells	123dpi	0.306615
FOXC2	0.488053	0.493612	-0.101263	-0.00610789	Club cells	123dpi	0.306615
CPNE7	0.48799	0.493612	0.189417	0.00143641	Club cells	123dpi	0.306615
ELAC2	0.488358	0.493612	0.0188942	0.00728248	Club cells	123dpi	0.306615
ZNF286B	0.488071	0.493612	-0.164048	-0.00213084	Club cells	123dpi	0.306615
GJC1	0.488544	0.493612	0.535861	0.000620761	Club cells	123dpi	0.306615
AC005972.1	0.487605	0.493612	-0.670526	-0.000550091	Club cells	123dpi	0.306615
LINC00470	0.488168	0.493612	0.0182543	0.000324474	Club cells	123dpi	0.306615
SLX4IP	0.48775	0.493612	-0.0856192	-0.00660819	Club cells	123dpi	0.306615
PAX1	0.488606	0.493612	0.772666	0.00097591	Club cells	123dpi	0.306615
AC010336.2	0.488293	0.493612	0.130054	0.000488828	Club cells	123dpi	0.306615
AC243967.2	0.488606	0.493612	0.85456	0.000997804	Club cells	123dpi	0.306615
ZNF404	0.487498	0.493612	-0.0239964	-0.0029277	Club cells	123dpi	0.306615
LILRB3	0.488481	0.493612	0.461663	0.000771498	Club cells	123dpi	0.306615
S100B	0.488356	0.493612	0.199283	0.000454665	Club cells	123dpi	0.306615
PCNX2	0.491637	0.493592	0.0268245	0.00341223	Ciliated cells	123dpi	0.306632
SULT1A3	0.48628	0.493591	-0.13266	-0.000867538	Basal cells	123dpi	0.306633
QKI	0.487803	0.493578	0.0839176	0.0633888	Tuft cells	123dpi	0.306644
TRIM8	0.487744	0.493578	-0.0599188	-0.202312	Tuft cells	123dpi	0.306644
REX1BD	0.48778	0.493578	-0.0741833	-0.115029	Tuft cells	123dpi	0.306644
[truncated: 151,856 more rows]
